# Supplementary material for: A role for orphan nuclear receptor liver receptor homolog-1 (LRH-1, NR5A2) in primordial follicle activation
Source: Sci Rep. 2021 Jan 13;11:1079. doi: 10.1038/s41598-020-80178-4 (PMC7807074; doi:10.1038/s41598-020-80178-4)
Supplement: Supplementary file 2 — Supplementary Table 1. [file 41598_2020_80178_MOESM2_ESM.xlsx]

## Sheet: Sheet1
A Role for Orphan Nuclear Receptor Liver Receptor Homolog-1 (LRH-1, NR5A2) in Primordial Follicle Activation
Marie-Charlotte Meinsohn1+, Camilla H. K. Hughes1+, Anthony Estienne1,
Hatice D. Saatcioglu2, David Pépin2, Raj Duggavathi3, and Bruce D. Murphy1*
1Centre de recherche en reproduction et fertilité, Université de Montréal, 3200 rue Sicotte, St-Hyacinthe Qc Canada J2S 7C6
2Pediatric Surgical Research Laboratories, Simches Research Center, Massachusetts General Hospital, 185 Cambridge street, Boston, MA, 02114 USA;
3Department of Animal Science, McGill University, MS1085, 21111 Lakeshore Rd., Ste-Anne de Bellevue, Qc Canada H9X 3V9;
+Contributed equally.
Supplementary table S1. All differentially abundant transcripts
ID (entrez)	Gene	Description	baseMean	log2FoldChange	Fold change	pvalue	padj
654812	ANGPTL7	angiopoietin like 7	34.4376	-6.34851	0.0122718	0.000322952	0.00631535
245195	Retnlg	resistin like gamma	48.2697	-5.25319	0.0262199	7.18658e-05	0.00221061
17523	MPO	myeloperoxidase	15.5456	-5.02431	0.0307279	1.20194e-05	0.000593692
268885	Stfa2/Stfa2l1*	stefin A2	49.8038	-4.88035	0.0339521	1.78448e-05	0.000789253
20862	Stfa2/Stfa2l1*	stefin A2	53.3363	-4.39973	0.047375	0.000211102	0.00472711
83379	KLB	klotho beta	11.1191	-4.3464	0.0491589	0.00272887	0.0269564
433016	CSTA*	cystatin A	66.7516	-4.15948	0.055959	7.65398e-05	0.00230902
20201	S100A8	S100 calcium binding protein A8	187.865	-3.90702	0.0666606	0.000194825	0.00447926
11459	ACTA1	actin alpha 1, skeletal muscle	28.3269	-3.85737	0.0689946	0.00264789	0.0263728
100034684	Stfa1 (includes others)*	stefin A1	63.9739	-3.81823	0.0708923	0.000939006	0.0130783
20861	Stfa1 (includes others)*	stefin A1	94.3057	-3.79684	0.0719513	0.000299556	0.00597288
20202	S100A9	S100 calcium binding protein A9	199.557	-3.56701	0.0843768	0.000361194	0.0068465
20533	SLC4A1	solute carrier family 4 member 1 (Diego blood group)	270.754	-3.35854	0.0974943	0.00362377	0.032164
20863	Stfa3	stefin A3	16.2219	-3.10924	0.115885	0.00164345	0.0193262
80334	KCNIP4	potassium voltage-gated channel interacting protein 4	11.2462	-2.97289	0.127371	0.000108521	0.00298614
100041546	Ly6a (includes others)	lymphocyte antigen 6 complex, locus A	9.64507	-2.92942	0.131267	0.00097488	0.0134524
20538	SLC6A2	solute carrier family 6 member 2	79.6644	-2.84805	0.138884	3.26701e-13	3.19697e-10
20739	SPTA1	spectrin alpha, erythrocytic 1	26.4828	-2.8423	0.139438	0.00249455	0.0254776
27028	ERMAP	erythroblast membrane associated protein (Scianna blood group)	34.369	-2.75968	0.147657	9.13362e-05	0.00263361
15397	Hoxa11os	homeobox A11, opposite strand	101.78	-2.49016	0.177987	0.00386664	0.0334475
19824	TRIM10	tripartite motif containing 10	32.7578	-2.46931	0.180578	0.00260645	0.0260762
12765	CXCR2	C-X-C motif chemokine receptor 2	22.2682	-2.42951	0.185628	0.00271195	0.0268571
18546	PCP4	Purkinje cell protein 4	89.8388	-2.41178	0.187924	1.74695e-10	5.59207e-08
12478	CD19	CD19 molecule	8.88227	-2.36151	0.194588	0.00418529	0.0351362
15396	HOXA11	homeobox A11	380.495	-2.34894	0.196291	0.00606009	0.0449469
17394	MMP8	matrix metallopeptidase 8	38.827	-2.34133	0.197329	0.000281736	0.00575116
17395	MMP9	matrix metallopeptidase 9	131.323	-2.26206	0.208473	7.05452e-05	0.00219152
239650	CCDC184	coiled-coil domain containing 184	9.23537	-2.22896	0.213313	0.000176745	0.0041973
76770	CSTA*	cystatin A	14.1053	-2.21007	0.216124	0.00495535	0.0393238
110385	PDE4C	phosphodiesterase 4C	13.8092	-2.16928	0.222322	0.000749052	0.0113095
18985	POU2AF1	POU class 2 homeobox associating factor 1	15.0475	-2.13416	0.227801	0.00573145	0.0430951
15431	HOXD11	homeobox D11	328.505	-2.12976	0.228497	0.00123282	0.0156547
225998	RORB	RAR related orphan receptor B	25.4629	-2.05534	0.240592	1.09399e-06	8.69475e-05
216859	ACAP1	ArfGAP with coiled-coil, ankyrin repeat and PH domains 1	50.3704	-2.04672	0.242033	9.58527e-09	1.40258e-06
232345	A2M	alpha-2-macroglobulin	511.464	-2.03821	0.243465	1.20202e-05	0.000593692
207318	Gm4750	actin, beta pseudogene	9.17745	-2.02276	0.246086	0.00114878	0.0149389
69189	MCEMP1	mast cell expressed membrane protein 1	11.4264	-1.97366	0.254606	0.00592554	0.0441792
11686	ALOX12B	arachidonate 12-lipoxygenase, 12R type	20.6597	-1.93628	0.261289	0.0052221	0.0407406
15395	HOXA10	homeobox A10	760.904	-1.91961	0.264327	0.000447205	0.00792965
170571	CNTNAP4	contactin associated protein like 4	33.916	-1.88985	0.269834	1.37603e-09	2.8726e-07
100503068	Gm11549	predicted gene 11549	9.74076	-1.88148	0.271404	0.00283958	0.0276685
100038489	Apela	apelin receptor early endogenous ligand	11.8042	-1.86577	0.274376	0.00453949	0.0370181
20343	SELL	selectin L	19.4737	-1.82605	0.282036	0.00179351	0.0205121
13034	CTSE	cathepsin E	97.1221	-1.81196	0.284803	0.000267371	0.00558014
71134	4933417E11Rik	RIKEN cDNA 4933417E11 gene	14.9945	-1.75459	0.296357	0.00338891	0.0307595
12986	CSF3R	colony stimulating factor 3 receptor	52.3943	-1.71412	0.304789	0.00155192	0.0186053
15111	HAND2	heart and neural crest derivatives expressed 2	766.958	-1.6941	0.309047	6.07957e-16	2.81248e-12
665270	PLB1	phospholipase B1	9.91844	-1.64557	0.31962	0.0056557	0.0428405
12308	CALB2	calbindin 2	11.4043	-1.59069	0.332012	0.00160778	0.0190704
18022	NFE2	nuclear factor, erythroid 2	30.4285	-1.5757	0.335481	0.00500963	0.0396341
12351	CA4	carbonic anhydrase 4	32.9411	-1.56171	0.33875	0.000170829	0.00410226
57266	CXCL14	C-X-C motif chemokine ligand 14	665.905	-1.48942	0.356156	2.03608e-13	2.45222e-10
629746	Gm29688	predicted gene, 29688	12.8114	-1.46247	0.362871	0.00156423	0.018711
545817	CYP2W1	cytochrome P450 family 2 subfamily W member 1	14.4318	-1.45771	0.36407	0.00285925	0.0278057
192113	ATP12A	ATPase H+/K+ transporting non-gastric alpha2 subunit	28.9394	-1.44536	0.3672	0.00265855	0.0264621
77629	SPHKAP	SPHK1 interactor, AKAP domain containing	39.1438	-1.38297	0.383429	0.000162831	0.00395876
622645	TMEM200C	transmembrane protein 200C	114.46	-1.35253	0.391605	0.00136856	0.0169522
15430	HOXD10	homeobox D10	367.093	-1.32623	0.398808	0.00246216	0.0252953
16369	Irs3	insulin receptor substrate 3	26.8854	-1.3259	0.3989	0.00102937	0.0139379
11550	ADRA1D	adrenoceptor alpha 1D	100.537	-1.32427	0.399352	7.52438e-06	0.000422258
14181	FGFBP1	fibroblast growth factor binding protein 1	23.7543	-1.30662	0.404268	0.000396888	0.00730208
623169	Gm6402	ribosomal protein S17 pseudogene	16.0795	-1.29464	0.407639	0.00269916	0.0267473
100042173	Rps15a-ps6	ribosomal protein S15A, pseudogene 6	46.4411	-1.28516	0.410325	3.73704e-06	0.00024611
78449	2700046A07Rik	RIKEN cDNA 2700046A07 gene	55.229	-1.25059	0.420276	6.41734e-05	0.00204937
67790	RAB39B	RAB39B, member RAS oncogene family	28.1027	-1.23499	0.424845	0.00371434	0.0325633
215890	CLVS2	clavesin 2	34.1268	-1.22268	0.428486	5.65061e-05	0.00185376
50518	ASIP	agouti signaling protein	23.825	-1.20722	0.433102	0.000673224	0.0106257
243270	HCAR1	hydroxycarboxylic acid receptor 1	93.4216	-1.2036	0.434192	3.96426e-05	0.00146043
57754	CEND1	cell cycle exit and neuronal differentiation 1	17.5619	-1.20036	0.435166	0.00156433	0.018711
14432	GAP43	growth associated protein 43	179.678	-1.19823	0.435809	5.22359e-06	0.000313355
64082	POPDC2	popeye domain containing 2	44.7263	-1.19638	0.436368	1.42953e-05	0.000668125
100504309	Smim27	small integral membrane protein 27	44.5744	-1.1771	0.442238	0.000441157	0.00785783
20344	SELP	selectin P	18.0278	-1.1561	0.448723	0.00374259	0.0326996
12349	CA2	carbonic anhydrase 2	613.02	-1.14819	0.45119	9.3265e-11	3.31875e-08
545276	GAL3ST3	galactose-3-O-sulfotransferase 3	30.7911	-1.12871	0.457325	0.000336128	0.00646531
16995	LTB4R	leukotriene B4 receptor	15.3707	-1.12027	0.460008	0.00570435	0.0430424
118449	SYNPO2	synaptopodin 2	1317.82	-1.11696	0.461065	0.00179044	0.0205069
18166	NPY1R	neuropeptide Y receptor Y1	29.7751	-1.1161	0.461338	0.00190253	0.0213687
70357	KCNIP1	potassium voltage-gated channel interacting protein 1	182.79	-1.09614	0.467767	3.18445e-09	5.60213e-07
494504	APCDD1	APC down-regulated 1	3415	-1.08817	0.470359	4.8645e-05	0.00168877
102636514	Hand2os1	Hand2, opposite strand 1	148.205	-1.08138	0.472577	5.16325e-05	0.00173932
12427	CCNA1	cyclin A1	59.9309	-1.08026	0.472943	0.000911273	0.0128308
52882	RGS7BP	regulator of G protein signaling 7 binding protein	253.328	-1.07777	0.47376	6.01784e-09	9.51731e-07
73707	Gucy2g	guanylate cyclase 2g	29.5463	-1.07345	0.475181	0.00116723	0.0150932
58198	SALL1	spalt like transcription factor 1	675.577	-1.05003	0.482957	7.97063e-12	4.15987e-09
12182	BST1	bone marrow stromal cell antigen 1	22.9929	-1.03756	0.487151	0.0050246	0.0397324
12372	CASQ1	calsequestrin 1	93.1304	-1.02816	0.490334	0.000122215	0.00328882
55987	CPXM2	carboxypeptidase X, M14 family member 2	676.594	-1.02704	0.490717	0.00181018	0.0206273
19073	Srgn	serglycin	378.443	-1.02208	0.492407	1.56331e-09	3.13805e-07
77220	TMEM200A	transmembrane protein 200A	113.52	-1.02173	0.492524	0.000250328	0.00536167
12405	CBLN2	cerebellin 2 precursor	28.6081	-1.01577	0.494563	0.00683661	0.0489218
171180	SYT12	synaptotagmin 12	19.4534	-1.01155	0.496013	0.00625226	0.0459154
74488	LRRC15	leucine rich repeat containing 15	331.782	-1.00301	0.498958	0.000474745	0.00829585
21420	TFAP2C	transcription factor AP-2 gamma	33.7679	-1.0029	0.498995	0.0052387	0.0407868
12836	COL7A1	collagen type VII alpha 1 chain	1032.92	-0.999767	0.500081	0.00445111	0.0364493
69315	C5orf49	chromosome 5 open reading frame 49	33.79	-0.993659	0.502203	0.000861008	0.0123231
12904	CRABP2	cellular retinoic acid binding protein 2	275.85	-0.986971	0.504536	3.23656e-05	0.00127005
67888	TMEM100	transmembrane protein 100	497.857	-0.982092	0.506245	0.000103097	0.00287185
21946	PGLYRP1	peptidoglycan recognition protein 1	83.0255	-0.98117	0.506569	5.17827e-05	0.00173932
237553	TRHDE	thyrotropin releasing hormone degrading enzyme	42.1832	-0.968284	0.511114	0.000407245	0.00744018
100102	PCSK9	proprotein convertase subtilisin/kexin type 9	114.503	-0.964045	0.512618	3.56599e-06	0.000238601
69540	KLK10	kallikrein related peptidase 10	117.154	-0.955561	0.515641	8.23772e-05	0.00241309
15985	CD79B	CD79b molecule	51.7273	-0.947704	0.518457	0.0024564	0.0252693
68553	Col6a4	collagen, type VI, alpha 4	880.846	-0.942608	0.520291	5.73478e-08	6.45967e-06
18602	PADI4	peptidyl arginine deiminase 4	47.1363	-0.942097	0.520476	0.00697644	0.0496755
67731	FBXO32	F-box protein 32	1586.43	-0.940268	0.521136	1.28778e-10	4.3832e-08
14680	GNAL	G protein subunit alpha L	126.066	-0.934087	0.523374	1.71356e-05	0.000762237
17986	NDP	norrin cystine knot growth factor NDP	101.399	-0.932416	0.52398	7.64158e-06	0.00042578
170574	SP7	Sp7 transcription factor	70.17	-0.926638	0.526083	0.00429862	0.035662
72275	2200002D01Rik	RIKEN cDNA 2200002D01 gene	31.0069	-0.92521	0.526604	0.00332918	0.0304647
71738	MAMDC2	MAM domain containing 2	183.535	-0.918572	0.529032	0.000786139	0.0116313
216749	NMUR2	neuromedin U receptor 2	47.4586	-0.902412	0.534992	0.00253655	0.0257267
73728	PSD	pleckstrin and Sec7 domain containing	1705.12	-0.899056	0.536238	0.00118467	0.015258
67252	CAP2	cyclase associated actin cytoskeleton regulatory protein 2	629.276	-0.893694	0.538234	5.35559e-05	0.00177653
16663	KRT13	keratin 13	43.054	-0.887452	0.540568	0.00106189	0.0142537
13371	DIO2	iodothyronine deiodinase 2	191.517	-0.878869	0.543793	2.17098e-06	0.000156641
22368	TRPV2	transient receptor potential cation channel subfamily V member 2	119.36	-0.876722	0.544604	0.00566311	0.0428552
14412	SLC6A13	solute carrier family 6 member 13	36.3959	-0.872655	0.546141	0.00219849	0.0233989
228151	Fads2b	fatty acid desaturase 2B	242.379	-0.866971	0.548297	1.69376e-09	3.35686e-07
433424	Zeb2os	zinc finger E-box binding homeobox 2, opposite strand	64.5447	-0.858071	0.55169	0.000689048	0.0107557
20519	SLC22A3	solute carrier family 22 member 3	340.795	-0.853861	0.553302	0.00113027	0.0147707
20704	SERPINA1	serpin family A member 1	282.793	-0.850843	0.554461	0.000301699	0.00599542
21838	THY1	Thy-1 cell surface antigen	544.65	-0.837503	0.559611	3.67887e-05	0.00138462
12142	PRDM1	PR/SET domain 1	261.134	-0.833447	0.561187	0.000865179	0.0123709
20378	FRZB	frizzled related protein	75.1617	-0.817624	0.567376	0.000603823	0.0098275
14799	GRIA1	glutamate ionotropic receptor AMPA type subunit 1	206.624	-0.799393	0.574591	0.000321099	0.00630006
53313	ATP2A3	ATPase sarcoplasmic/endoplasmic reticulum Ca2+ transporting 3	963.906	-0.784148	0.580695	1.85695e-07	1.86101e-05
19296	PVT1	Pvt1 oncogene	59.7625	-0.780116	0.58232	0.000134894	0.00349098
78376	SAPCD1	suppressor APC domain containing 1	170.223	-0.772127	0.585554	0.000268315	0.00558014
12411	CBS/CBSL	cystathionine beta-synthase	197.826	-0.768418	0.587061	0.0025115	0.0255673
72293	NKD2	NKD inhibitor of WNT signaling pathway 2	1118.23	-0.767558	0.587411	0.000428263	0.00772099
16891	LIPG	lipase G, endothelial type	104.184	-0.755454	0.59236	0.00304593	0.0288856
23833	Cd52	CD52 antigen	46.6533	-0.751625	0.593934	0.00563655	0.0427782
380924	OLFM4	olfactomedin 4	74.1665	-0.749545	0.594791	0.00250385	0.025506
98932	MYL9	myosin light chain 9	6484.44	-0.747221	0.59575	0.00600303	0.0446505
74186	CCDC3	coiled-coil domain containing 3	257.019	-0.731363	0.602334	0.00208184	0.0226987
12362	CASP1	caspase 1	38.9033	-0.726387	0.604416	0.00425493	0.0354736
68190	Dubr	Dppa2 upstream binding RNA	232.561	-0.726373	0.604422	6.6027e-06	0.000385741
16414	ITGB2	integrin subunit beta 2	139.166	-0.724997	0.604998	0.000798269	0.0116776
20345	SELPLG	selectin P ligand	81.8905	-0.724907	0.605036	0.00542629	0.0415857
15439	HP	haptoglobin	234.826	-0.724435	0.605234	0.00103085	0.0139379
56811	DKK2	dickkopf WNT signaling pathway inhibitor 2	660.461	-0.711799	0.610558	5.21989e-08	6.00939e-06
380863	TMEM171	transmembrane protein 171	53.9076	-0.708447	0.611979	0.00406833	0.0345799
29818	HSPB7	heat shock protein family B (small) member 7	336.033	-0.707947	0.612191	0.000512481	0.00879815
68458	PPP1R14A	protein phosphatase 1 regulatory inhibitor subunit 14A	236.665	-0.704638	0.613597	0.00297758	0.0284926
80976	SYT13	synaptotagmin 13	440.038	-0.703972	0.61388	3.75617e-05	0.00140694
21349	TAL1	TAL bHLH transcription factor 1, erythroid differentiation factor	117.225	-0.701114	0.615097	0.00363442	0.0322403
12903	CRABP1	cellular retinoic acid binding protein 1	835.564	-0.695783	0.617374	5.07036e-05	0.00172205
15438	HOXD9	homeobox D9	794.454	-0.695225	0.617613	0.000250743	0.00536323
278507	WFIKKN2	WAP, follistatin/kazal, immunoglobulin, kunitz and netrin domain containing 2	1117.81	-0.685542	0.621772	5.65943e-05	0.00185376
235534	PXYLP1	2-phosphoxylose phosphatase 1	564.051	-0.680966	0.623747	2.31388e-07	2.23632e-05
69221	2410006H16Rik	RIKEN cDNA 2410006H16 gene	1019.34	-0.677782	0.625125	2.77547e-09	5.11242e-07
12495	ENTPD1	ectonucleoside triphosphate diphosphohydrolase 1	801.129	-0.67445	0.626571	0.000187834	0.00437635
67468	MMD	monocyte to macrophage differentiation associated	1717.35	-0.67275	0.62731	8.61631e-10	1.9839e-07
78896	ECRG4	ECRG4 augurin precursor	880.189	-0.669035	0.628927	2.01201e-20	3.15021e-16
227618	LRRC26	leucine rich repeat containing 26	93.3328	-0.668478	0.62917	0.00144684	0.0176411
18208	NTN1	netrin 1	2356.36	-0.664044	0.631107	1.07731e-05	0.000545872
114873	DSCAML1	DS cell adhesion molecule like 1	99.628	-0.663218	0.631468	0.00216766	0.0231982
27260	PLEK2	pleckstrin 2	55.2279	-0.660731	0.632558	0.00283539	0.0276684
69101	YDJC	YdjC chitooligosaccharide deacetylase homolog	60.6153	-0.660011	0.632874	0.00215534	0.0231218
12671	CHRM3	cholinergic receptor muscarinic 3	71.5486	-0.659191	0.633233	0.00562317	0.0427181
18205	NTF3	neurotrophin 3	54.7201	-0.656185	0.634554	0.00285511	0.0277828
107587	OSR2	odd-skipped related transciption factor 2	2382.2	-0.64653	0.638815	5.57016e-05	0.00183992
319616	Fzd10os	frizzled class receptor 10, opposite strand	117.068	-0.646268	0.638931	1.49681e-05	0.000691312
18654	PGF	placental growth factor	93.8956	-0.63621	0.643401	0.0029192	0.0281094
218215	RNF144B	ring finger protein 144B	697.093	-0.635537	0.643701	0.00023335	0.00508853
18488	CNTN3	contactin 3	152.334	-0.62607	0.647939	0.000742545	0.0112437
12721	CORO1A	coronin 1A	344.322	-0.620545	0.650425	0.00215904	0.0231218
231507	PLAC8	placenta associated 8	221.666	-0.617176	0.651946	0.00135874	0.016884
270120	FAT3	FAT atypical cadherin 3	340.956	-0.614382	0.65321	7.20565e-05	0.00221213
68713	Ifitm1	interferon induced transmembrane protein 1	2843.05	-0.61352	0.6536	7.07366e-09	1.06493e-06
17869	MYC	MYC proto-oncogene, bHLH transcription factor	690.55	-0.603752	0.658041	3.91245e-06	0.000251054
67248	RPL39	ribosomal protein L39	6201.61	-0.602505	0.658609	9.98938e-09	1.44818e-06
228715	Smim26	small integral membrane protein 26	108.925	-0.600717	0.659426	0.000239313	0.00519227
66166	S100A14	S100 calcium binding protein A14	149.098	-0.598612	0.660389	0.000257727	0.00544566
12448	CCNE2	cyclin E2	369.974	-0.597827	0.660749	1.18392e-06	9.30599e-05
16523	KCNJ8	potassium inwardly rectifying channel subfamily J member 8	924.498	-0.595498	0.661816	3.50536e-06	0.000235551
110542	AMHR2	anti-Mullerian hormone receptor type 2	1543.6	-0.589795	0.664437	0.00016105	0.0039372
239167	ERVFRD-1	endogenous retrovirus group FRD member 1, envelope	109.695	0.586642	1.50175	0.0066414	0.0478749
52670	CPSF4L	cleavage and polyadenylation specific factor 4 like	270.817	0.587533	1.50268	0.00210134	0.0227844
76898	B3GAT1	beta-1,3-glucuronyltransferase 1	101.65	0.587846	1.503	0.00133219	0.0166465
11878	ARX	aristaless related homeobox	542.171	0.589169	1.50438	6.82117e-06	0.000393531
100037278	NIBAN3	niban apoptosis regulator 3	60.2578	0.590333	1.50559	0.00320709	0.0298534
329324	SYT14	synaptotagmin 14	355.841	0.590768	1.50605	1.32385e-05	0.000635814
223917	KRT79	keratin 79	205.583	0.59113	1.50643	0.000297776	0.00595438
22061	TP63	tumor protein p63	703.447	0.591196	1.5065	0.000486268	0.00841271
73144	Mir100hg	Mir100 Mirlet7a-2 Mir125b-1 cluster host gene	717.638	0.591873	1.5072	3.82905e-05	0.00142402
74309	OSBP2	oxysterol binding protein 2	108.495	0.592033	1.50737	0.00538656	0.0414842
66569	GDPD1	glycerophosphodiester phosphodiesterase domain containing 1	1989.37	0.592333	1.50768	0.00038051	0.00710089
52850	SGSM1	small G protein signaling modulator 1	185.921	0.592386	1.50774	9.36143e-06	0.000491852
212980	SLC45A3	solute carrier family 45 member 3	284.594	0.593788	1.5092	0.00106989	0.0143276
268480	RAPGEFL1	Rap guanine nucleotide exchange factor like 1	307.555	0.596673	1.51223	1.71366e-05	0.000762237
72168	AIFM3	apoptosis inducing factor mitochondria associated 3	234.793	0.596768	1.51232	0.000231445	0.00505403
238266	SYT16	synaptotagmin 16	255.297	0.597428	1.51302	0.00470757	0.0378759
434794	Xlr4a (includes others)*	X-linked lymphocyte-regulated 4A	149.638	0.598639	1.51429	4.78295e-05	0.00166785
104271	TEX15	testis expressed 15, meiosis and synapsis associated	1351.52	0.598801	1.51446	0.000553126	0.00929217
69440	DENND6B	DENN domain containing 6B	170.835	0.599541	1.51523	6.67543e-05	0.00209453
54712	PLXNC1	plexin C1	2504.53	0.599685	1.51539	2.91337e-06	0.000202732
17248	MDM4	MDM4 regulator of p53	2548.91	0.600658	1.51641	2.59425e-10	7.12599e-08
17450	MORC1	MORC family CW-type zinc finger 1	180.475	0.600869	1.51663	0.00499781	0.0395743
74365	LONRF3	LON peptidase N-terminal domain and ring finger 3	697.924	0.601035	1.5168	0.000788219	0.0116313
83961	NRG4	neuregulin 4	87.1872	0.602116	1.51794	0.000892661	0.0126255
69291	1700001L05Rik	RIKEN cDNA 1700001L05 gene	537.726	0.602393	1.51823	0.00038196	0.00710435
74464	ZSWIM5	zinc finger SWIM-type containing 5	288.168	0.603286	1.51917	4.54589e-05	0.00160858
68947	CHST8	carbohydrate sulfotransferase 8	100.567	0.60473	1.52069	0.00300861	0.0286881
67475	ERO1B	endoplasmic reticulum oxidoreductase 1 beta	724.37	0.605006	1.52098	9.00794e-06	0.000478092
50769	ATP8A2	ATPase phospholipid transporting 8A2	132.261	0.606108	1.52215	0.00184091	0.0208864
26423	NR5A1	nuclear receptor subfamily 5 group A member 1	1290.81	0.606327	1.52238	5.50797e-07	4.76455e-05
56087	DNAH10	dynein axonemal heavy chain 10	249.51	0.606857	1.52294	0.00472568	0.037963
215095	ASTL	astacin like metalloendopeptidase	637.979	0.608886	1.52508	0.000736624	0.0111974
98558	MAEL	maelstrom spermatogenic transposon silencer	692.995	0.609292	1.52551	0.000587223	0.00970871
22152	TUBB3	tubulin beta 3 class III	54.8678	0.612436	1.52884	0.00544573	0.0416938
76527	IL34	interleukin 34	308.832	0.612533	1.52894	0.000253901	0.00539719
13924	Ptprv	protein tyrosine phosphatase, receptor type, V	1186.76	0.613342	1.5298	2.6082e-05	0.00109189
69159	RHEBL1	RHEB like 1	132.3	0.614458	1.53098	0.0012879	0.0162226
268451	RAB11FIP4	RAB11 family interacting protein 4	583.018	0.615211	1.53178	0.00113271	0.014779
77632	PRAMEF12	PRAME family member 12	806.994	0.616873	1.53355	0.0017877	0.0205069
385493	AU015836	expressed sequence AU015836	1244.49	0.617418	1.53413	0.000245232	0.00527416
13206	DDX4	DEAD-box helicase 4	808.675	0.617616	1.53434	8.23142e-06	0.000450627
213389	PRDM9	PR/SET domain 9	73.0502	0.618218	1.53498	0.00255941	0.0258569
269954	Ttll13	tubulin tyrosine ligase-like family, member 13	74.8514	0.61923	1.53605	0.00339317	0.0307597
381686	KPNA7	karyopherin subunit alpha 7	149.997	0.620866	1.5378	0.000736206	0.0111974
320558	SYCP2	synaptonemal complex protein 2	62.6469	0.622238	1.53926	0.00135031	0.0167925
320662	CASC1	cancer susceptibility 1	160.29	0.625514	1.54276	0.00412579	0.0347672
101100	TTLL3	tubulin tyrosine ligase like 3	80.7732	0.629494	1.54702	0.0042905	0.035662
74644	4930426D05Rik	RIKEN cDNA 4930426D05 gene	69.7123	0.629497	1.54703	0.00413749	0.0347909
58229	EFCC1	EF-hand and coiled-coil domain containing 1	75.6132	0.630694	1.54831	0.00209148	0.0227405
78809	C16orf96	chromosome 16 open reading frame 96	975.066	0.63177	1.54947	0.000595149	0.00976756
16590	KIT	KIT proto-oncogene, receptor tyrosine kinase	3200.21	0.634163	1.55204	6.43228e-05	0.00204937
207215	FBXO40	F-box protein 40	98.0743	0.634218	1.5521	0.00413211	0.0347909
72578	2700054A10Rik	RIKEN cDNA 2700054A10 gene	430.732	0.634313	1.5522	0.000529636	0.00902035
100041347	Ccdc201	coiled coil domain 201	392.57	0.635535	1.55351	0.00220621	0.0234505
432677	VRTN	vertebrae development associated	203.963	0.635802	1.5538	0.000201927	0.00460199
231699	Oas1d (includes others)*	2'-5' oligoadenylate synthetase 1D	387.601	0.635946	1.55396	0.00107788	0.0143874
100039596	TCF24	transcription factor 24	152.159	0.637235	1.55535	0.00534405	0.0412786
12578	CDKN2A	cyclin dependent kinase inhibitor 2A	97.5191	0.637524	1.55566	0.00221005	0.0234755
408028	Arhgap20os	Rho GTPase activating protein 20, opposite strand	290.735	0.637787	1.55594	0.00109174	0.0144652
232889	PLA2G4C	phospholipase A2 group IVC	359.671	0.638378	1.55658	0.000785594	0.0116313
13116	CYP46A1	cytochrome P450 family 46 subfamily A member 1	222.709	0.640799	1.55919	1.99828e-06	0.000145522
238217	RPL10L	ribosomal protein L10 like	142.855	0.645599	1.56439	0.00444988	0.0364493
94244	FKBP6	FKBP prolyl isomerase 6	509.806	0.647259	1.56619	0.000525234	0.00897938
18241	GPR143	G protein-coupled receptor 143	135.406	0.649764	1.56891	0.0032374	0.0299574
105418	E330034G19Rik	RIKEN cDNA E330034G19 gene	151.701	0.650349	1.56955	0.000858794	0.0123231
269389	TOX2	TOX high mobility group box family member 2	97.5303	0.65206	1.57141	0.000403676	0.00739222
15485	HSD17B1	hydroxysteroid 17-beta dehydrogenase 1	194.153	0.652423	1.57181	0.00602611	0.0448009
241624	EXD1	exonuclease 3'-5' domain containing 1	139.672	0.652478	1.57187	0.00287008	0.0278419
60425	Doc2g	double C2, gamma	64.8355	0.652629	1.57203	0.00442803	0.0362983
66961	Neat1	nuclear paraspeckle assembly transcript 1 (non-protein coding)	781.808	0.653715	1.57321	8.05425e-05	0.0023704
330409	CECR2	CECR2 histone acetyl-lysine reader	429.143	0.654428	1.57399	0.0014014	0.0172227
271127	ADAMTS16	ADAM metallopeptidase with thrombospondin type 1 motif 16	1409.74	0.656471	1.57622	5.08748e-08	5.90034e-06
76998	Fbxw21 (includes others)*	F-box and WD-40 domain protein 21	106.898	0.658127	1.57803	2.79761e-05	0.00114666
21823	TH	tyrosine hydroxylase	303.181	0.660172	1.58027	0.000709849	0.0108844
71519	CYP2U1	cytochrome P450 family 2 subfamily U member 1	46.6367	0.664455	1.58497	0.00431046	0.0357273
22715	ZFP57	ZFP57 zinc finger protein	1181.01	0.665035	1.58561	4.43241e-09	7.55415e-07
214575	TDRD5	tudor domain containing 5	1141.49	0.671116	1.5923	1.81476e-05	0.000800386
59083	FETUB	fetuin B	461.538	0.671726	1.59298	0.0013873	0.0171032
208922	CPEB3	cytoplasmic polyadenylation element binding protein 3	511.436	0.671875	1.59314	0.000162457	0.00395581
329366	CCDC187	coiled-coil domain containing 187	144.837	0.673302	1.59472	0.00246932	0.0253188
171506	H1-8	H1.8 linker histone	430.345	0.679717	1.60183	0.0010624	0.0142537
78283	MAP7D2	MAP7 domain containing 2	613.276	0.681916	1.60427	0.000291525	0.00592012
271564	VPS13A	vacuolar protein sorting 13 homolog A	2292.18	0.682558	1.60498	0.000263594	0.00553973
208898	UNC13C	unc-13 homolog C	824.292	0.682835	1.60529	2.09741e-05	0.000899703
17451	MOS	MOS proto-oncogene, serine/threonine kinase	79.6135	0.683161	1.60565	0.00101523	0.0138342
16772	LAMA1	laminin subunit alpha 1	1857.57	0.683249	1.60575	7.2313e-07	6.02237e-05
57746	PIWIL2	piwi like RNA-mediated gene silencing 2	1517.34	0.683696	1.60625	9.25911e-05	0.00266
329207	RBM44	RNA binding motif protein 44	173.853	0.684271	1.60689	0.000704282	0.010832
382913	NEIL2	nei like DNA glycosylase 2	173.561	0.688405	1.6115	0.00159866	0.0190344
243197	SLC49A3	solute carrier family 49 member 3	79.1341	0.68862	1.61174	0.000598916	0.00979899
16876	LHX9	LIM homeobox 9	383.868	0.689373	1.61258	0.000447908	0.00792995
12877	CPEB1	cytoplasmic polyadenylation element binding protein 1	1505.52	0.691542	1.61501	3.07339e-05	0.00123069
207854	Fmr1nb	Fmr1 neighbor	71.2628	0.692126	1.61566	0.0021877	0.0233489
381352	MAMDC4	MAM domain containing 4	79.9611	0.693223	1.61689	0.000264912	0.00555252
246729	Oas1h	2'-5' oligoadenylate synthetase 1H	479.656	0.693805	1.61754	0.00179028	0.0205069
239556	CACNA1I	calcium voltage-gated channel subunit alpha1 I	46.8635	0.696468	1.62053	0.00693585	0.0495413
80859	NFKBIZ	NFKB inhibitor zeta	246.118	0.698056	1.62232	0.000557363	0.00934329
22784	SLC30A3	solute carrier family 30 member 3	254.131	0.698289	1.62258	0.000256437	0.00542572
71836	SHCBP1L	SHC binding and spindle associated 1 like	161.022	0.699937	1.62443	0.00411196	0.034688
74075	SYCE1	synaptonemal complex central element protein 1	224.769	0.700466	1.62503	0.000256083	0.00542556
70726	ANGPTL6	angiopoietin like 6	206.977	0.703554	1.62851	0.000136874	0.00353053
114643	Oas1d (includes others)*	2'-5' oligoadenylate synthetase 1D	924.218	0.706293	1.63161	0.000375154	0.00704291
21432	TCL1A	T cell leukemia/lymphoma 1A	516.959	0.70744	1.6329	1.9711e-06	0.00014489
245671	KLF8	Kruppel like factor 8	175.947	0.707616	1.6331	8.5335e-06	0.000462315
101883	IGFLR1	IGF like family receptor 1	61.5093	0.707761	1.63327	0.00203138	0.0223982
243574	KBTBD8	kelch repeat and BTB domain containing 8	267.911	0.709369	1.63509	0.000502777	0.00865053
382105	Fbxw21 (includes others)*	F-box and WD-40 domain protein 21	240.681	0.711376	1.63736	6.10451e-06	0.000360673
140557	SMC1B	structural maintenance of chromosomes 1B	1738.97	0.71224	1.63835	2.17131e-05	0.000923809
224661	SLC26A8	solute carrier family 26 member 8	76.7728	0.713313	1.63956	0.00153453	0.0184675
16840	CNMD	chondromodulin	112.877	0.716205	1.64285	0.00383037	0.0332255
71362	5430440P10Rik	RIKEN cDNA 5430440P10 gene	54.876	0.716368	1.64304	0.00516951	0.0405303
64085	CLSTN2	calsyntenin 2	306.892	0.717078	1.64385	2.14173e-06	0.000155245
320082	Fbxw21 (includes others)*	F-box and WD-40 domain protein 21	65.6452	0.717608	1.64445	0.00324617	0.0299854
56727	MIOX	myo-inositol oxygenase	143.643	0.718525	1.6455	4.7415e-05	0.0016608
94191	ADARB2	adenosine deaminase RNA specific B2 (inactive)	61.7634	0.718858	1.64588	0.000529259	0.00902035
103012	Firre	functional intergenic repeating RNA element	1385.88	0.719293	1.64638	1.23299e-11	5.84997e-09
13983	ESR2	estrogen receptor 2	398.047	0.719528	1.64664	1.52396e-05	0.000697677
14051	EYA4	EYA transcriptional coactivator and phosphatase 4	69.3786	0.720152	1.64736	0.000985386	0.0135573
242523	DMRTA1	DMRT like family A1	501.285	0.72137	1.64875	0.000716598	0.0109568
666060	FRMPD1	FERM and PDZ domain containing 1	192.484	0.721732	1.64916	9.51593e-05	0.00271881
15569	ELAVL2	ELAV like RNA binding protein 2	1252.5	0.722007	1.64948	3.74109e-06	0.00024611
14462	GATA3	GATA binding protein 3	91.9206	0.722028	1.6495	0.00317856	0.0296461
14566	GDF9	growth differentiation factor 9	1400.66	0.722642	1.6502	8.45519e-05	0.00246983
381785	Gm1070	predicted gene 1070	91.8971	0.724509	1.65234	0.000349678	0.00667671
72185	DBNDD1	dysbindin domain containing 1	123.148	0.724821	1.6527	0.000177014	0.0041973
269209	STK36	serine/threonine kinase 36	913.113	0.730478	1.65919	3.75837e-07	3.40143e-05
245555	NEXMIF	neurite extension and migration factor	595.224	0.730733	1.65948	6.37197e-05	0.0020402
74002	PSD2	pleckstrin and Sec7 domain containing 2	78.546	0.732081	1.66103	0.000458133	0.0080505
75957	MIR17HG	miR-17-92a-1 cluster host gene	49.183	0.733268	1.6624	0.00356556	0.0318148
101786	A730082K24Rik	RIKEN cDNA A730082K24 gene	52.2522	0.734561	1.66389	0.00117074	0.0151222
320429	TRANK1	tetratricopeptide repeat and ankyrin repeat containing 1	773.319	0.735145	1.66456	2.22252e-10	6.44406e-08
258364	Olfr976	olfactory receptor 976	254.036	0.738354	1.66827	0.00016909	0.00407927
69047	ATP2C2	ATPase secretory pathway Ca2+ transporting 2	196.017	0.739047	1.66907	1.54704e-06	0.000117771
67574	Alg13	asparagine-linked glycosylation 13	4770.35	0.740903	1.67122	3.05864e-06	0.000210966
74434	CCDC169-SOHLH2	CCDC169-SOHLH2 readthrough	231.524	0.741937	1.67242	0.000415842	0.00753569
13164	DAZ2	deleted in azoospermia 2	594.98	0.74376	1.67453	3.44795e-05	0.0013264
636808	CNTNAP5	contactin associated protein like 5	101.094	0.748425	1.67996	0.000648836	0.010345
76965	SLITRK1	SLIT and NTRK like family member 1	184.249	0.749773	1.68153	1.58434e-05	0.000716938
12705	CITED1	Cbp/p300 interacting transactivator with Glu/Asp rich carboxy-terminal domain 1	126.128	0.75305	1.68535	1.45241e-05	0.000674789
83456	MOV10L1	Mov10 like RISC complex RNA helicase 1	854.617	0.754316	1.68683	6.67659e-06	0.000388608
83561	TDRD1	tudor domain containing 1	1687.35	0.755969	1.68877	7.69141e-06	0.000427037
211936	CCDC73	coiled-coil domain containing 73	157.61	0.760295	1.69384	0.000169891	0.0040886
103220	Ttc41	tetratricopeptide repeat domain 41	43.8033	0.76329	1.69736	0.00102801	0.0139379
215456	GPAT2	glycerol-3-phosphate acyltransferase 2, mitochondrial	475.777	0.766354	1.70097	6.57571e-05	0.00207006
12722	Clca3a1/Clca3a2*	chloride channel accessory 3A1	275.071	0.766535	1.70118	2.17331e-08	2.88369e-06
18996	POU4F1	POU class 4 homeobox 1	69.1948	0.773312	1.70919	0.00038251	0.00710435
69017	PRRT2	proline rich transmembrane protein 2	480.547	0.775449	1.71172	1.41357e-09	2.91215e-07
208869	DOCK3	dedicator of cytokinesis 3	104.255	0.778751	1.71565	0.00552634	0.0421666
56373	CPB2	carboxypeptidase B2	55.8911	0.781976	1.71948	0.000267367	0.00558014
260296	Trim61	tripartite motif-containing 61	218.153	0.783476	1.72127	9.73512e-05	0.00275465
99035	OLAH	oleoyl-ACP hydrolase	174.237	0.783574	1.72139	0.000221701	0.00487525
72289	MALAT1	metastasis associated lung adenocarcinoma transcript 1	3661.31	0.784619	1.72264	8.28468e-12	4.1843e-09
636931	TRIM71	tripartite motif containing 71	174.92	0.785683	1.72391	0.000522152	0.00894456
170788	CRB1	crumbs cell polarity complex component 1	50.3622	0.785727	1.72396	0.00102728	0.0139379
232217	4933427D06Rik	RIKEN cDNA 4933427D06 gene	77.1515	0.786749	1.72518	0.000218396	0.0048161
14536	NR6A1	nuclear receptor subfamily 6 group A member 1	192.091	0.790839	1.73008	4.07479e-06	0.000259345
57276	VSIG2	V-set and immunoglobulin domain containing 2	36.984	0.791744	1.73117	0.00496024	0.0393427
53871	PKD2L2	polycystin 2 like 2, transient receptor potential cation channel	588.102	0.794882	1.73494	4.31014e-05	0.00155493
226180	INA	internexin neuronal intermediate filament protein alpha	55.3472	0.795053	1.73514	0.00290882	0.0281094
75202	Spaca6	sperm acrosome associated 6	177.504	0.795671	1.73588	8.96326e-06	0.000477339
100038526	Gm10560	predicted gene 10560	63.6329	0.800519	1.74173	7.34637e-05	0.00223344
226438	IGFN1	immunoglobulin like and fibronectin type III domain containing 1	40.2197	0.801916	1.74341	0.0010996	0.0144798
547127	Tmem181b-ps	transmembrane protein 181B, pseudogene	490.089	0.80399	1.74592	3.44574e-07	3.15497e-05
27083	Xlr4a (includes others)*	X-linked lymphocyte-regulated 4A	73.5085	0.809758	1.75292	0.00696912	0.0496755
17263	Meg3	maternally expressed 3	6448.52	0.810453	1.75376	2.40644e-08	3.08833e-06
230579	FAM151A	family with sequence similarity 151 member A	83.426	0.82142	1.76714	3.45877e-05	0.0013273
26424	NR5A2	nuclear receptor subfamily 5 group A member 2	419.194	0.825468	1.77211	5.17442e-09	8.43915e-07
170947	MYOZ3	myozenin 3	92.1053	0.829906	1.77757	0.00324554	0.0299854
22295	CDH23	cadherin related 23	119.465	0.831294	1.77928	0.000772331	0.0115335
232798	LENG8	leukocyte receptor cluster member 8	2641.37	0.83185	1.77997	9.85489e-13	7.34753e-10
76615	GOT1L1	glutamic-oxaloacetic transaminase 1 like 1	34.1442	0.837535	1.78699	0.00607447	0.0450109
380702	SHISA6	shisa family member 6	301.245	0.837571	1.78704	7.80135e-09	1.16329e-06
75645	CCDC172	coiled-coil domain containing 172	83.7289	0.838125	1.78773	0.00127091	0.0160473
239368	ERICH5	glutamate rich 5	35.3531	0.838738	1.78848	0.00286649	0.0278416
207227	STXBP5L	syntaxin binding protein 5 like	33.8112	0.84055	1.79073	0.00203125	0.0223982
382106	Fbxw21 (includes others)*	F-box and WD-40 domain protein 21	303.379	0.840906	1.79117	0.000225367	0.00493364
382109	Fbxw21 (includes others)*	F-box and WD-40 domain protein 21	59.0433	0.841047	1.79135	0.000389375	0.00719769
215821	ARFGEF3	ARFGEF family member 3	111.944	0.841904	1.79241	0.00130986	0.0164068
623279	DOK6	docking protein 6	36.5791	0.842252	1.79285	0.00297941	0.0284926
102991	AU022751	expressed sequence AU022751	186.23	0.848981	1.80123	0.00030424	0.00602972
21886	TLE2	TLE family member 2, transcriptional corepressor	884.29	0.853022	1.80628	2.09056e-07	2.03304e-05
72074	ANKS4B	ankyrin repeat and sterile alpha motif domain containing 4B	79.5535	0.858711	1.81342	2.2329e-06	0.00016037
18125	NOS1	nitric oxide synthase 1	1253.35	0.860655	1.81586	0.00259716	0.0260421
14404	Gabre	gamma-aminobutyric acid (GABA) A receptor, subunit epsilon	50.6419	0.863205	1.81907	0.000556076	0.00933171
434438	CCDC36	coiled-coil domain containing 36	42.6298	0.866728	1.82352	0.00222252	0.0235012
434341	NLRC5	NLR family CARD domain containing 5	91.3284	0.868808	1.82615	6.09617e-05	0.00196986
14804	GRID2	glutamate ionotropic receptor delta type subunit 2	55.6845	0.869857	1.82748	0.000885541	0.0125588
99377	SALL4	spalt like transcription factor 4	80.136	0.879426	1.83964	3.52354e-05	0.00134556
52372	D6Ertd527e	DNA segment, Chr 6, ERATO Doi 527, expressed	94.8958	0.884888	1.84662	1.15842e-05	0.000579471
17933	MYT1L	myelin transcription factor 1 like	34.2398	0.88753	1.85001	0.00495524	0.0393238
67261	2900005J15Rik	RIKEN cDNA 2900005J15 gene	46.2875	0.902443	1.86923	0.000995337	0.0136462
69926	DNAH17	dynein axonemal heavy chain 17	533.765	0.904122	1.87141	0.000132478	0.00345702
239852	ZPLD1	zona pellucida like domain containing 1	37.8508	0.90909	1.87786	0.00053889	0.00911166
320225	CATSPERG	cation channel sperm associated auxiliary subunit gamma	45.2935	0.911814	1.88141	0.000329973	0.00638615
170484	NPHS2	NPHS2 stomatin family member, podocin	35.1151	0.91677	1.88788	0.00342778	0.0309866
71007	C10orf90	chromosome 10 open reading frame 90	112.152	0.919303	1.8912	3.8681e-06	0.000250688
380701	Slc47a2	solute carrier family 47, member 2	33.3964	0.920173	1.89234	0.00291507	0.0281094
637277	SYCP2L	synaptonemal complex protein 2 like	219.581	0.920933	1.89334	8.70418e-06	0.000468321
72000	LMNTD2	lamin tail domain containing 2	47.3607	0.922715	1.89568	0.000184455	0.00432028
20271	SCN5A	sodium voltage-gated channel alpha subunit 5	106.339	0.926105	1.90014	0.00439722	0.0361783
106757	CATSPERD	cation channel sperm associated auxiliary subunit delta	29.1051	0.926504	1.90066	0.00697459	0.0496755
78803	FBXO43	F-box protein 43	42.8051	0.926742	1.90098	0.00116204	0.0150737
11994	PCDH15	protocadherin related 15	188.021	0.931841	1.90771	0.000126851	0.00337199
628062	Gm29684	predicted gene, 29684	35.5921	0.93812	1.91603	0.000909256	0.0128232
72434	LYPD3	LY6/PLAUR domain containing 3	36.4181	0.938828	1.91697	0.00222029	0.0235012
433111	F630040K05Rik	RIKEN cDNA F630040K05 gene	59.6365	0.941377	1.92036	0.000101295	0.00283754
332396	KCNK18	potassium two pore domain channel subfamily K member 18	57.6679	0.950324	1.93231	0.000208555	0.00469835
69659	2310069G16Rik	RIKEN cDNA 2310069G16 gene	37.7006	0.951529	1.93392	0.00138643	0.0171032
102640779	2900052L18Rik	RIKEN cDNA 2900052L18 gene	112.889	0.958719	1.94358	0.000133053	0.00346624
22599	Slc6a20b	solute carrier family 6 (neurotransmitter transporter), member 20B	69.9779	0.964079	1.95082	5.38239e-05	0.00178165
12049	BCL2L10	BCL2 like 10	95.466	0.971929	1.96146	0.000430349	0.00772238
320965	4831440E17Rik	RIKEN cDNA 4831440E17 gene	29.7557	0.972732	1.96255	0.0014935	0.0180963
27379	Tcl1b4 (includes others)	T cell leukemia/lymphoma 1B, 4	47.5095	0.985744	1.98033	9.09539e-05	0.00262743
22317	VAMP1	vesicle associated membrane protein 1	86.7309	0.987125	1.98223	1.71352e-07	1.74212e-05
240332	SLC6A7	solute carrier family 6 member 7	113.528	0.988391	1.98397	5.18416e-05	0.00173932
83674	CNNM1	cyclin and CBS domain divalent metal cation transport mediator 1	81.0268	1.00213	2.00295	9.60631e-05	0.00273459
100642166	Gm15446	predicted gene 15446	67.9808	1.00217	2.00301	2.10556e-05	0.000900733
18705	PIK3C2G	phosphatidylinositol-4-phosphate 3-kinase catalytic subunit type 2 gamma	25.2075	1.00392	2.00544	0.00298398	0.0285053
105590	Zfp957	zinc finger protein 957	57.3501	1.01095	2.01524	6.44226e-05	0.00204937
227632	KCNT1	potassium sodium-activated channel subfamily T member 1	274.009	1.01462	2.02037	4.45434e-06	0.000277855
12155	BMP15	bone morphogenetic protein 15	52.5589	1.01755	2.02448	0.000392046	0.00723851
16519	KCNJ3	potassium inwardly rectifying channel subfamily J member 3	107.667	1.0369	2.05182	3.18689e-07	2.97007e-05
97402	C86187	expressed sequence C86187	103.121	1.04302	2.06053	3.02513e-05	0.00122073
80797	Clca3a1/Clca3a2*	chloride channel accessory 3A1	67.7263	1.05331	2.07528	0.000280209	0.00573494
70772	Ggnbp1	gametogenetin binding protein 1	83.9764	1.05595	2.07909	3.60703e-06	0.000239736
402773	D030018L15Rik	nuclear receptor coactivator 2 pseudogene	45.2133	1.07408	2.10538	0.00532595	0.0412591
243880	Nlrp4a	NLR family, pyrin domain containing 4A	100.35	1.08519	2.12165	0.000211684	0.00472802
22702	ZFP42	ZFP42 zinc finger protein	29.3647	1.0858	2.12255	0.000583055	0.00967044
319682	D830026I12Rik	RIKEN cDNA D830026I12 gene	14.8832	1.11832	2.17094	0.0069637	0.0496755
78016	CCDC150	coiled-coil domain containing 150	29.3279	1.12573	2.18213	0.000133979	0.00347302
216393	C12orf56	chromosome 12 open reading frame 56	70.2625	1.12875	2.18668	7.27748e-06	0.000411348
104932	AU015791	expressed sequence AU015791	76.7439	1.15728	2.23037	0.000514701	0.00882658
100504464	E230016K23Rik	RIKEN cDNA E230016K23 gene	19.1025	1.16482	2.24205	0.00648067	0.0471067
74688	4930453L07Rik	RIKEN cDNA 4930453L07 gene	16.7857	1.17034	2.25064	0.00291574	0.0281094
216961	CORO6	coronin 6	34.3628	1.19043	2.28221	0.000572367	0.00954372
434064	Gm5577	predicted gene 5577	29.5061	1.19573	2.2906	0.000925188	0.0129568
333307	Trim75	tripartite motif-containing 75	51.4892	1.22495	2.33747	1.41024e-08	1.95264e-06
432649	Gm5434	ubiquitin-conjugating enzyme E2F (putative) pseudogene	23.0745	1.22994	2.34558	0.00186797	0.0210864
50782	RGS11	regulator of G protein signaling 11	333.685	1.23843	2.35941	2.37915e-11	1.03473e-08
68074	A930013F10Rik	RIKEN cDNA A930013F10 gene	36.4846	1.25949	2.3941	1.50996e-05	0.000694256
14748	GPR3	G protein-coupled receptor 3	28.7264	1.329	2.51228	1.33576e-05	0.000639571
64452	Slc5a4a	solute carrier family 5, member 4a	17.9309	1.34945	2.54814	0.00119577	0.0153335
100502636	Gm19299	predicted gene, 19299	31.4512	1.40116	2.64114	1.68343e-05	0.000753072
269637	CNPY1	canopy FGF signaling regulator 1	441.637	1.40898	2.6555	8.13187e-11	3.04746e-08
100303647	AF357359	snoRNA AF357359	111.054	1.43916	2.71163	0.000365364	0.006891
75953	SAMD7	sterile alpha motif domain containing 7	9.2941	1.51416	2.85633	0.00408408	0.0345799
21418	TFAP2A	transcription factor AP-2 alpha	14.3092	1.53151	2.89088	0.000577059	0.00959131
380669	LIN28B	lin-28 homolog B	17.3032	1.55646	2.94131	0.000382457	0.00710435
319317	Snhg11	small nucleolar RNA host gene 11	193.221	1.59241	3.01552	7.90602e-14	1.23785e-10
12677	VSX2	visual system homeobox 2	15.1955	1.62769	3.09017	0.00522669	0.0407406
13653	EGR1	early growth response 1	2561.82	2.33978	5.06225	0.000800311	0.0116889
11628	AICDA	activation induced cytidine deaminase	9.20112	2.45201	5.47179	0.00286884	0.0278419
14825	CXCL1	C-X-C motif chemokine ligand 1	19.8173	2.6824	6.41921	0.00478156	0.038294
14281	FOS	Fos proto-oncogene, AP-1 transcription factor subunit	1221.28	4.2422	18.9248	0.000225617	0.00493364
