# Supplementary material for: A role for orphan nuclear receptor liver receptor homolog-1 (LRH-1, NR5A2) in primordial follicle activation
Source: Sci Rep. 2021 Jan 13;11:1079. doi: 10.1038/s41598-020-80178-4 (PMC7807074; doi:10.1038/s41598-020-80178-4)
Supplement: Supplementary file 3 — Supplementary Table 2. [file 41598_2020_80178_MOESM3_ESM.xlsx]

## Sheet: Annotation
A Role for Orphan Nuclear Receptor Liver Receptor Homolog-1 (LRH-1, NR5A2) in Primordial Follicle Activation
Marie-Charlotte Meinsohn1+, Camilla H. K. Hughes1+, Anthony Estienne1,
Hatice D. Saatcioglu2, David Pépin2, Raj Duggavathi3, and Bruce D. Murphy1*
1Centre de recherche en reproduction et fertilité, Université de Montréal, 3200 rue Sicotte, St-Hyacinthe Qc Canada J2S 7C6
2Pediatric Surgical Research Laboratories, Simches Research Center, Massachusetts General Hospital, 185 Cambridge street, Boston, MA, 02114 USA;
3Department of Animal Science, McGill University, MS1085, 21111 Lakeshore Rd., Ste-Anne de Bellevue, Qc Canada H9X 3V9;
+Contributed equally.
Supplementary table S2. Complete metascape pathway analysis of transcripts downregulated by NR5A2 cKO
Input ID	Gene ID	Type	Tax ID	Homologene Gene ID	Homologene Gene Tax ID	Gene Symbol	Description	Biological Process (GO)	GO:0050900 leukocyte migration	GO:0035136 forelimb morphogenesis	GO:0015872 dopamine transport	R-MMU-1247673 Erythrocytes take up oxygen an	GO:0048934 peripheral nervous system neur	GO:0052547 regulation of peptidase activi	GO:0016540 protein autoprocessing	GO:0045123 cellular extravasation	GO:0043269 regulation of ion transport	GO:0090596 sensory organ morphogenesis	R-MMU-6798695 Neutrophil degranulation	GO:1900120 regulation of receptor binding	GO:1904018 positive regulation of vascula	GO:0043388 positive regulation of DNA bin	R-MMU-397014 Muscle contraction	mmu05202 Transcriptional misregulation	GO:0031623 receptor internalization	R-MMU-163125 Post-translational modificatio	GO:0050918 positive chemotaxis	GO:0042462 eye photoreceptor cell develop
654812	654812	Gene_ID	M. musculus	654812	M. musculus	Angptl7	angiopoietin-like 7	GO:1901346 negative regulation of vasculature development involved in avascular cornea development in camera-type eye;GO:0036331 avascular cornea development in camera-type eye;GO:0061303 cornea development in camera-type eye	0	0	0	0	0	0	0	0	0	1	0	0	1	0	0	0	0	0	0	0
245195	245195	Gene_ID	M. musculus	245195	M. musculus	Retnlg	resistin like gamma	GO:0002408 myeloid dendritic cell chemotaxis;GO:0002407 dendritic cell chemotaxis;GO:0036336 dendritic cell migration	1	0	0	0	0	0	0	0	0	0	0	0	0	0	0	0	0	0	0	0
17523	17523	Gene_ID	M. musculus	17523	M. musculus	Mpo	myeloperoxidase	GO:0002149 hypochlorous acid biosynthetic process;GO:0002148 hypochlorous acid metabolic process;GO:0034374 low-density lipoprotein particle remodeling	0	0	0	0	0	0	0	0	0	0	1	0	0	0	0	1	0	0	0	0
268885	268885	Gene_ID	M. musculus	268885	M. musculus	Stfa2l1	stefin A2 like 1		0	0	0	0	0	0	0	0	0	0	0	0	0	0	0	0	0	0	0	0
20862	20862	Gene_ID	M. musculus	20862	M. musculus	Stfa2	stefin A2	GO:0010951 negative regulation of endopeptidase activity;GO:0010466 negative regulation of peptidase activity;GO:0045861 negative regulation of proteolysis	0	0	0	0	0	1	0	0	0	0	0	0	0	0	0	0	0	0	0	0
83379	83379	Gene_ID	M. musculus	83379	M. musculus	Klb	klotho beta	GO:0090080 positive regulation of MAPKKK cascade by fibroblast growth factor receptor signaling pathway;GO:0008543 fibroblast growth factor receptor signaling pathway;GO:0044344 cellular response to fibroblast growth factor stimulus	0	0	0	0	0	0	0	0	0	0	0	0	0	0	0	0	0	0	0	0
433016	433016	Gene_ID	M. musculus	433016	M. musculus	Cstdc4	cystatin domain containing 4		0	0	0	0	0	0	0	0	0	0	0	0	0	0	0	0	0	0	0	0
20201	20201	Gene_ID	M. musculus	20201	M. musculus	S100a8	S100 calcium binding protein A8 (calgranulin A)	GO:0070488 neutrophil aggregation;GO:0006919 activation of cysteine-type endopeptidase activity involved in apoptotic process;GO:0070486 leukocyte aggregation	1	0	0	0	0	1	0	1	0	0	1	0	0	0	0	0	0	0	0	0
11459	11459	Gene_ID	M. musculus	11459	M. musculus	Acta1	actin, alpha 1, skeletal muscle	GO:0030240 skeletal muscle thin filament assembly;GO:0014866 skeletal myofibril assembly;GO:0048741 skeletal muscle fiber development	0	0	0	0	0	0	0	0	0	0	0	0	0	0	1	0	0	0	0	0
100034684	100034684	Gene_ID	M. musculus	100034684	M. musculus	Cstdc5	cystatin domain containing 5		0	0	0	0	0	0	0	0	0	0	0	0	0	0	0	0	0	0	0	0
20861	20861	Gene_ID	M. musculus	20861	M. musculus	Stfa1	stefin A1	GO:0010951 negative regulation of endopeptidase activity;GO:0010466 negative regulation of peptidase activity;GO:0045861 negative regulation of proteolysis	0	0	0	0	0	1	0	0	0	0	0	0	0	0	0	0	0	0	0	0
20202	20202	Gene_ID	M. musculus	20202	M. musculus	S100a9	S100 calcium binding protein A9 (calgranulin B)	GO:0070488 neutrophil aggregation;GO:0035606 peptidyl-cysteine S-trans-nitrosylation;GO:0045113 regulation of integrin biosynthetic process	1	1	0	0	0	1	0	1	0	0	1	0	0	0	0	0	0	0	0	0
20533	20533	Gene_ID	M. musculus	20533	M. musculus	Slc4a1	solute carrier family 4 (anion exchanger), member 1	GO:1904539 negative regulation of glycolytic process through fructose-6-phosphate;GO:1904538 regulation of glycolytic process through fructose-6-phosphate;GO:0045820 negative regulation of glycolytic process	0	0	0	1	0	0	0	1	1	0	0	0	0	0	0	0	0	0	0	0
20863	20863	Gene_ID	M. musculus	20863	M. musculus	Stfa3	stefin A3	GO:0008150 biological_process	0	0	0	0	0	0	0	0	0	0	0	0	0	0	0	0	0	0	0	0
80334	80334	Gene_ID	M. musculus	80334	M. musculus	Kcnip4	Kv channel interacting protein 4	GO:1901379 regulation of potassium ion transmembrane transport;GO:0043266 regulation of potassium ion transport;GO:0071805 potassium ion transmembrane transport	0	0	0	0	0	0	0	0	1	0	0	0	0	0	1	0	0	0	0	0
100041546	100041546	Gene_ID	M. musculus	100041546	M. musculus	Ly6c2	lymphocyte antigen 6 complex, locus C2	GO:0095500 acetylcholine receptor signaling pathway;GO:1905145 cellular response to acetylcholine;GO:1903831 signal transduction involved in cellular response to ammonium ion	0	0	0	0	0	0	0	0	0	0	0	0	0	0	0	0	0	0	0	0
20538	20538	Gene_ID	M. musculus	20538	M. musculus	Slc6a2	solute carrier family 6 (neurotransmitter transporter, noradrenalin), member 2	GO:0051583 dopamine uptake involved in synaptic transmission;GO:0051934 catecholamine uptake involved in synaptic transmission;GO:0090494 dopamine uptake	0	0	1	1	0	0	0	0	0	0	0	0	0	0	0	0	0	0	0	0
20739	20739	Gene_ID	M. musculus	20739	M. musculus	Spta1	spectrin alpha, erythrocytic 1	GO:0051693 actin filament capping;GO:0030835 negative regulation of actin filament depolymerization;GO:0042102 positive regulation of T cell proliferation	0	0	0	0	0	0	0	1	0	0	0	0	0	0	0	0	0	0	0	0
27028	27028	Gene_ID	M. musculus	27028	M. musculus	Ermap	erythroblast membrane-associated protein	GO:0050852 T cell receptor signaling pathway;GO:0050851 antigen receptor-mediated signaling pathway;GO:0002429 immune response-activating cell surface receptor signaling pathway	0	0	0	0	0	0	0	0	0	0	0	0	0	0	0	0	0	0	0	0
15397	15397	Gene_ID	M. musculus	15397	M. musculus	Hoxa11os	homeobox A11, opposite strand	GO:0006357 regulation of transcription by RNA polymerase II;GO:0006366 transcription by RNA polymerase II;GO:0006355 regulation of transcription, DNA-templated	0	0	0	0	0	0	0	0	0	0	0	0	0	0	0	0	0	0	0	0
19824	19824	Gene_ID	M. musculus	19824	M. musculus	Trim10	tripartite motif-containing 10	GO:0046597 negative regulation of viral entry into host cell;GO:0046596 regulation of viral entry into host cell;GO:0046718 viral entry into host cell	0	0	0	0	0	0	0	0	0	0	0	0	0	0	0	0	0	0	0	0
12765	12765	Gene_ID	M. musculus	12765	M. musculus	Cxcr2	chemokine (C-X-C motif) receptor 2	GO:0033030 negative regulation of neutrophil apoptotic process;GO:0038112 interleukin-8-mediated signaling pathway;GO:0072173 metanephric tubule morphogenesis	1	1	0	0	0	0	0	0	1	0	1	0	1	0	0	0	1	0	0	0
18546	18546	Gene_ID	M. musculus	18546	M. musculus	Pcp4	Purkinje cell protein 4	GO:0033603 positive regulation of dopamine secretion;GO:0033605 positive regulation of catecholamine secretion;GO:0014059 regulation of dopamine secretion	0	1	1	0	0	0	0	0	1	0	0	0	0	0	0	0	0	0	0	0
12478	12478	Gene_ID	M. musculus	12478	M. musculus	Cd19	CD19 antigen	GO:0051281 positive regulation of release of sequestered calcium ion into cytosol;GO:0051279 regulation of release of sequestered calcium ion into cytosol;GO:0001923 B-1 B cell differentiation	0	0	0	0	0	0	0	0	1	0	0	0	0	0	0	0	0	0	0	0
15396	15396	Gene_ID	M. musculus	15396	M. musculus	Hoxa11	homeobox A11	GO:0001658 branching involved in ureteric bud morphogenesis;GO:0060675 ureteric bud morphogenesis;GO:0007501 mesodermal cell fate specification	0	1	0	0	0	0	0	0	0	0	0	0	0	0	0	1	0	0	0	0
17394	17394	Gene_ID	M. musculus	17394	M. musculus	Mmp8	matrix metallopeptidase 8	GO:1903980 positive regulation of microglial cell activation;GO:1904469 positive regulation of tumor necrosis factor secretion;GO:1903978 regulation of microglial cell activation	1	0	0	0	0	0	0	0	0	0	1	0	0	1	0	0	0	0	0	0
17395	17395	Gene_ID	M. musculus	17395	M. musculus	Mmp9	matrix metallopeptidase 9	GO:2000697 negative regulation of epithelial cell differentiation involved in kidney development;GO:2001268 negative regulation of cysteine-type endopeptidase activity involved in apoptotic signaling pathway;GO:0019087 transformation of host cell by virus	1	1	0	0	0	1	0	0	1	1	1	1	1	1	0	1	0	0	0	0
239650	239650	Gene_ID	M. musculus	239650	M. musculus	Ccdc184	coiled-coil domain containing 184	GO:0008150 biological_process	0	0	0	0	0	0	0	0	0	0	0	0	0	0	0	0	0	0	0	0
76770	76770	Gene_ID	M. musculus	76770	M. musculus	Csta2	cystatin A family member 2		0	0	0	0	0	0	0	0	0	0	0	0	0	0	0	0	0	0	0	0
110385	110385	Gene_ID	M. musculus	110385	M. musculus	Pde4c	phosphodiesterase 4C, cAMP specific	GO:0061179 negative regulation of insulin secretion involved in cellular response to glucose stimulus;GO:0046676 negative regulation of insulin secretion;GO:0061178 regulation of insulin secretion involved in cellular response to glucose stimulus	0	0	0	0	0	0	0	0	0	0	0	0	0	0	0	0	0	0	0	0
18985	18985	Gene_ID	M. musculus	18985	M. musculus	Pou2af1	POU domain, class 2, associating factor 1	GO:0045944 positive regulation of transcription by RNA polymerase II;GO:0045893 positive regulation of transcription, DNA-templated;GO:1903508 positive regulation of nucleic acid-templated transcription	0	0	0	0	0	0	0	0	0	0	0	0	0	0	0	0	0	0	0	0
15431	15431	Gene_ID	M. musculus	15431	M. musculus	Hoxd11	homeobox D11	GO:0001658 branching involved in ureteric bud morphogenesis;GO:0060675 ureteric bud morphogenesis;GO:0072171 mesonephric tubule morphogenesis	0	1	0	0	0	0	0	0	0	0	0	0	0	0	0	0	0	0	0	0
225998	225998	Gene_ID	M. musculus	225998	M. musculus	Rorb	RAR-related orphan receptor beta	GO:0046549 retinal cone cell development;GO:0042670 retinal cone cell differentiation;GO:0035881 amacrine cell differentiation	0	0	0	0	0	0	0	0	0	1	0	0	0	0	0	0	0	0	0	1
216859	216859	Gene_ID	M. musculus	216859	M. musculus	Acap1	ArfGAP with coiled-coil, ankyrin repeat and PH domains 1	GO:0016042 lipid catabolic process;GO:0006629 lipid metabolic process;GO:1901575 organic substance catabolic process	0	0	0	0	0	0	0	0	0	0	0	0	0	0	0	0	0	0	0	0
232345	232345	Gene_ID	M. musculus	232345	M. musculus	A2m	alpha-2-macroglobulin	GO:0001869 negative regulation of complement activation, lectin pathway;GO:0001868 regulation of complement activation, lectin pathway;GO:0045916 negative regulation of complement activation	1	0	0	1	0	1	1	0	0	0	0	0	0	0	0	0	0	0	0	0
207318	207318	Gene_ID	M. musculus	207318	M. musculus	Gm4750	actin, beta pseudogene		0	0	0	0	0	0	0	0	0	0	0	0	0	0	0	0	0	0	0	0
69189	69189	Gene_ID	M. musculus	69189	M. musculus	Mcemp1	mast cell expressed membrane protein 1	GO:0008150 biological_process	0	0	0	0	0	0	0	0	0	0	1	0	0	0	0	0	0	0	0	0
11686	11686	Gene_ID	M. musculus	11686	M. musculus	Alox12b	arachidonate 12-lipoxygenase, 12R type	GO:0051122 hepoxilin biosynthetic process;GO:0070257 positive regulation of mucus secretion;GO:0051121 hepoxilin metabolic process	0	0	0	0	0	0	0	0	0	0	0	0	0	0	0	0	0	0	0	0
15395	15395	Gene_ID	M. musculus	15395	M. musculus	Hoxa10	homeobox A10	GO:0060065 uterus development;GO:0008584 male gonad development;GO:0009954 proximal/distal pattern formation	0	1	0	0	0	0	0	0	0	0	0	0	0	0	0	1	0	0	0	0
170571	170571	Gene_ID	M. musculus	170571	M. musculus	Cntnap4	contactin associated protein-like 4	GO:0032225 regulation of synaptic transmission, dopaminergic;GO:2000821 regulation of grooming behavior;GO:0032228 regulation of synaptic transmission, GABAergic	0	0	0	0	1	0	0	0	0	0	0	0	0	0	0	0	0	0	0	0
100503068	100503068	Gene_ID	M. musculus	100503068	M. musculus	Gm11549	predicted gene 11549	GO:0008150 biological_process	0	0	0	0	0	0	0	0	0	0	0	0	0	0	0	0	0	0	0	0
100038489	100038489	Gene_ID	M. musculus	100038489	M. musculus	Apela	apelin receptor early endogenous ligand	GO:1903589 positive regulation of blood vessel endothelial cell proliferation involved in sprouting angiogenesis;GO:1903587 regulation of blood vessel endothelial cell proliferation involved in sprouting angiogenesis;GO:1903672 positive regulation of sprouting angiogenesis	0	1	0	0	0	0	0	0	0	0	0	0	1	0	0	0	0	0	0	0
20343	20343	Gene_ID	M. musculus	20343	M. musculus	Sell	selectin, lymphocyte	GO:0090023 positive regulation of neutrophil chemotaxis;GO:0071624 positive regulation of granulocyte chemotaxis;GO:1902624 positive regulation of neutrophil migration	1	0	0	0	0	0	0	1	0	0	0	0	0	0	0	0	0	0	0	0
13034	13034	Gene_ID	M. musculus	13034	M. musculus	Ctse	cathepsin E	GO:0019886 antigen processing and presentation of exogenous peptide antigen via MHC class II;GO:0016540 protein autoprocessing;GO:0002495 antigen processing and presentation of peptide antigen via MHC class II	0	0	0	0	0	0	1	0	0	0	0	0	0	0	0	0	0	0	0	0
71134	71134	Gene_ID	M. musculus	71134	M. musculus	4933417E11Rik	RIKEN cDNA 4933417E11 gene		0	0	0	0	0	0	0	0	0	0	0	0	0	0	0	0	0	0	0	0
12986	12986	Gene_ID	M. musculus	12986	M. musculus	Csf3r	colony stimulating factor 3 receptor (granulocyte)	GO:0030593 neutrophil chemotaxis;GO:0071621 granulocyte chemotaxis;GO:1990266 neutrophil migration	1	0	0	0	0	0	0	0	0	0	0	0	0	0	0	0	0	0	0	0
15111	15111	Gene_ID	M. musculus	15111	M. musculus	Hand2	heart and neural crest derivatives expressed 2	GO:2000763 positive regulation of transcription from RNA polymerase II promoter involved in norepinephrine biosynthetic process;GO:2000764 positive regulation of semaphorin-plexin signaling pathway involved in outflow tract morphogenesis;GO:0003253 cardiac neural crest cell migration involved in outflow tract morphogenesis	0	1	0	0	1	0	0	0	0	1	0	0	1	1	0	0	0	0	0	0
665270	665270	Gene_ID	M. musculus	665270	M. musculus	Plb1	phospholipase B1	GO:2000344 positive regulation of acrosome reaction;GO:0060046 regulation of acrosome reaction;GO:0042572 retinol metabolic process	0	1	0	0	0	0	0	0	0	0	0	0	0	0	0	0	0	0	0	0
12308	12308	Gene_ID	M. musculus	12308	M. musculus	Calb2	calbindin 2	GO:0099509 regulation of presynaptic cytosolic calcium ion concentration;GO:1900271 regulation of long-term synaptic potentiation;GO:0060291 long-term synaptic potentiation	0	0	0	0	0	0	0	0	1	0	0	0	0	0	0	0	0	0	0	0
18022	18022	Gene_ID	M. musculus	18022	M. musculus	Nfe2	nuclear factor, erythroid derived 2	GO:0034242 negative regulation of syncytium formation by plasma membrane fusion;GO:0060716 labyrinthine layer blood vessel development;GO:0030502 negative regulation of bone mineralization	0	1	0	0	0	0	0	0	0	0	0	0	1	0	0	0	0	0	0	0
12351	12351	Gene_ID	M. musculus	12351	M. musculus	Car4	carbonic anhydrase 4	GO:0015670 carbon dioxide transport;GO:0015701 bicarbonate transport;GO:0019755 one-carbon compound transport	0	0	1	1	0	0	0	0	1	0	0	0	0	0	0	0	0	0	0	0
57266	57266	Gene_ID	M. musculus	57266	M. musculus	Cxcl14	chemokine (C-X-C motif) ligand 14	GO:2000503 positive regulation of natural killer cell chemotaxis;GO:2000501 regulation of natural killer cell chemotaxis;GO:0140131 positive regulation of lymphocyte chemotaxis	1	0	0	0	0	0	0	0	0	1	0	0	0	0	0	0	0	0	0	0
629746	629746	Gene_ID	M. musculus	629746	M. musculus	Gm29688	predicted gene, 29688		0	0	0	0	0	0	0	0	0	0	0	0	0	0	0	0	0	0	0	0
545817	545817	Gene_ID	M. musculus	545817	M. musculus	Cyp2w1	cytochrome P450, family 2, subfamily w, polypeptide 1	GO:0046222 aflatoxin metabolic process;GO:0043385 mycotoxin metabolic process;GO:1901376 organic heteropentacyclic compound metabolic process	0	0	0	0	0	0	0	0	0	0	0	0	0	0	0	0	0	0	0	0
192113	192113	Gene_ID	M. musculus	192113	M. musculus	Atp12a	ATPase, H+/K+ transporting, nongastric, alpha polypeptide	GO:0030007 cellular potassium ion homeostasis;GO:1990573 potassium ion import across plasma membrane;GO:0006883 cellular sodium ion homeostasis	0	0	0	1	0	0	0	0	1	0	0	0	0	0	0	0	0	0	0	0
77629	77629	Gene_ID	M. musculus	77629	M. musculus	Sphkap	SPHK1 interactor, AKAP domain containing	GO:0006928 movement of cell or subcellular component;GO:0008104 protein localization;GO:0033036 macromolecule localization	0	0	0	0	0	0	0	0	0	0	0	0	0	0	0	0	0	0	0	0
622645	622645	Gene_ID	M. musculus	622645	M. musculus	Tmem200c	transmembrane protein 200C	GO:0008150 biological_process	0	0	0	0	0	0	0	0	0	0	0	0	0	0	0	0	0	0	0	0
15430	15430	Gene_ID	M. musculus	15430	M. musculus	Hoxd10	homeobox D10	GO:0021520 spinal cord motor neuron cell fate specification;GO:0048935 peripheral nervous system neuron development;GO:0048934 peripheral nervous system neuron differentiation	0	1	0	0	1	0	0	0	0	0	0	0	0	0	0	0	0	0	0	0
16369	16369	Gene_ID	M. musculus	16369	M. musculus	Irs3	insulin receptor substrate 3	GO:0008286 insulin receptor signaling pathway;GO:0032869 cellular response to insulin stimulus;GO:0032868 response to insulin	0	0	0	0	0	0	0	0	0	0	0	0	0	0	0	0	0	0	0	0
11550	11550	Gene_ID	M. musculus	11550	M. musculus	Adra1d	adrenergic receptor, alpha 1d	GO:0001986 negative regulation of the force of heart contraction involved in baroreceptor response to increased systemic arterial blood pressure;GO:0001983 baroreceptor response to increased systemic arterial blood pressure;GO:0001994 norepinephrine-epinephrine vasoconstriction involved in regulation of systemic arterial blood pressure	0	0	0	0	1	0	0	0	1	0	0	0	0	0	0	0	0	0	0	0
14181	14181	Gene_ID	M. musculus	14181	M. musculus	Fgfbp1	fibroblast growth factor binding protein 1	GO:1903589 positive regulation of blood vessel endothelial cell proliferation involved in sprouting angiogenesis;GO:0090050 positive regulation of cell migration involved in sprouting angiogenesis;GO:1903587 regulation of blood vessel endothelial cell proliferation involved in sprouting angiogenesis	1	0	0	0	0	0	0	0	0	0	0	0	1	0	0	0	0	0	0	0
623169	623169	Gene_ID	M. musculus	623169	M. musculus	Gm6402	ribosomal protein S17 pseudogene		0	0	0	0	0	0	0	0	0	0	0	0	0	0	0	0	0	0	0	0
100042173	100042173	Gene_ID	M. musculus	100042173	M. musculus	Rps15a-ps6	ribosomal protein S15A, pseudogene 6		0	0	0	0	0	0	0	0	0	0	0	0	0	0	0	0	0	0	0	0
78449	78449	Gene_ID	M. musculus	78449	M. musculus	2700046A07Rik	RIKEN cDNA 2700046A07 gene	GO:0008150 biological_process	0	0	0	0	0	0	0	0	0	0	0	0	0	0	0	0	0	0	0	0
67790	67790	Gene_ID	M. musculus	67790	M. musculus	Rab39b	RAB39B, member RAS oncogene family	GO:0032482 Rab protein signal transduction;GO:0010506 regulation of autophagy;GO:0007265 Ras protein signal transduction	0	0	0	0	0	0	0	0	0	0	0	0	0	0	0	0	0	0	0	0
215890	215890	Gene_ID	M. musculus	215890	M. musculus	Clvs2	clavesin 2	GO:0007040 lysosome organization;GO:0080171 lytic vacuole organization;GO:0007033 vacuole organization	0	0	0	0	0	0	0	0	0	0	0	0	0	0	0	0	0	0	0	0
50518	50518	Gene_ID	M. musculus	50518	M. musculus	a	nonagouti	GO:0048023 positive regulation of melanin biosynthetic process;GO:0032402 melanosome transport;GO:0048021 regulation of melanin biosynthetic process	0	0	0	0	1	0	0	0	0	0	0	0	0	0	0	0	0	0	0	0
243270	243270	Gene_ID	M. musculus	243270	M. musculus	Hcar1	hydrocarboxylic acid receptor 1	GO:0050995 negative regulation of lipid catabolic process;GO:0050994 regulation of lipid catabolic process;GO:0045833 negative regulation of lipid metabolic process	0	0	0	0	0	0	0	0	0	0	0	0	0	0	0	0	0	0	0	0
57754	57754	Gene_ID	M. musculus	57754	M. musculus	Cend1	cell cycle exit and neuronal differentiation 1	GO:0021686 cerebellar granular layer maturation;GO:0021941 negative regulation of cerebellar granule cell precursor proliferation;GO:0021702 cerebellar Purkinje cell differentiation	0	0	0	0	1	0	0	0	0	0	0	0	0	0	0	0	0	0	0	0
14432	14432	Gene_ID	M. musculus	14432	M. musculus	Gap43	growth associated protein 43	GO:0016198 axon choice point recognition;GO:0099150 regulation of postsynaptic specialization assembly;GO:0150052 regulation of postsynapse assembly	1	0	0	0	0	0	0	0	0	0	0	0	0	0	0	0	0	0	0	0
64082	64082	Gene_ID	M. musculus	64082	M. musculus	Popdc2	popeye domain containing 2	GO:0060931 sinoatrial node cell development;GO:0060921 sinoatrial node cell differentiation;GO:0060926 cardiac pacemaker cell development	0	0	0	0	0	0	0	0	0	0	0	0	0	0	0	0	0	0	0	0
100504309	100504309	Gene_ID	M. musculus	100504309	M. musculus	Smim27	small integral membrane protein 27		0	0	0	0	0	0	0	0	0	0	0	0	0	0	0	0	0	0	0	0
20344	20344	Gene_ID	M. musculus	20344	M. musculus	Selp	selectin, platelet	GO:1903238 positive regulation of leukocyte tethering or rolling;GO:0010572 positive regulation of platelet activation;GO:1903236 regulation of leukocyte tethering or rolling	1	0	0	0	0	0	0	1	0	0	0	0	0	0	0	0	0	0	0	0
12349	12349	Gene_ID	M. musculus	12349	M. musculus	Car2	carbonic anhydrase 2	GO:0032849 positive regulation of cellular pH reduction;GO:2001150 positive regulation of dipeptide transmembrane transport;GO:2000880 positive regulation of dipeptide transport	0	1	1	1	0	0	0	0	1	0	0	0	0	0	0	0	0	0	0	0
545276	545276	Gene_ID	M. musculus	545276	M. musculus	Gal3st3	galactose-3-O-sulfotransferase 3	GO:0009247 glycolipid biosynthetic process;GO:0006664 glycolipid metabolic process;GO:0046467 membrane lipid biosynthetic process	0	0	0	0	0	0	0	0	0	0	0	0	0	0	0	0	0	0	0	0
16995	16995	Gene_ID	M. musculus	16995	M. musculus	Ltb4r1	leukotriene B4 receptor 1	GO:0007218 neuropeptide signaling pathway;GO:0007188 adenylate cyclase-modulating G protein-coupled receptor signaling pathway;GO:0007187 G protein-coupled receptor signaling pathway, coupled to cyclic nucleotide second messenger	0	0	0	0	0	0	0	0	0	0	0	0	0	0	0	0	0	0	0	0
118449	118449	Gene_ID	M. musculus	118449	M. musculus	Synpo2	synaptopodin 2	GO:2000298 regulation of Rho-dependent protein serine/threonine kinase activity;GO:0032233 positive regulation of actin filament bundle assembly;GO:0061684 chaperone-mediated autophagy	1	0	0	0	0	0	0	0	0	0	0	0	0	0	0	0	0	0	0	0
18166	18166	Gene_ID	M. musculus	18166	M. musculus	Npy1r	neuropeptide Y receptor Y1	GO:0045907 positive regulation of vasoconstriction;GO:0051481 negative regulation of cytosolic calcium ion concentration;GO:0030432 peristalsis	0	0	0	0	1	0	0	0	1	0	0	0	0	0	0	0	0	0	0	0
70357	70357	Gene_ID	M. musculus	70357	M. musculus	Kcnip1	Kv channel-interacting protein 1	GO:0045760 positive regulation of action potential;GO:1901379 regulation of potassium ion transmembrane transport;GO:0098900 regulation of action potential	0	0	0	0	0	0	0	0	1	0	0	0	0	0	1	0	0	0	0	0
494504	494504	Gene_ID	M. musculus	494504	M. musculus	Apcdd1	adenomatosis polyposis coli down-regulated 1	GO:0043615 astrocyte cell migration;GO:0042487 regulation of odontogenesis of dentin-containing tooth;GO:0042481 regulation of odontogenesis	0	1	0	0	0	0	0	0	0	0	0	0	0	0	0	0	0	0	0	0
102636514	102636514	Gene_ID	M. musculus	102636514	M. musculus	Hand2os1	Hand2, opposite strand 1	GO:0003215 cardiac right ventricle morphogenesis;GO:0003208 cardiac ventricle morphogenesis;GO:0003206 cardiac chamber morphogenesis	0	0	0	0	0	0	0	0	0	0	0	0	0	0	0	0	0	0	0	0
12427	12427	Gene_ID	M. musculus	12427	M. musculus	Ccna1	cyclin A1	GO:0000079 regulation of cyclin-dependent protein serine/threonine kinase activity;GO:1904029 regulation of cyclin-dependent protein kinase activity;GO:0071900 regulation of protein serine/threonine kinase activity	0	0	0	0	0	0	0	0	0	0	0	0	0	0	0	1	0	0	0	0
52882	52882	Gene_ID	M. musculus	52882	M. musculus	Rgs7bp	regulator of G-protein signalling 7 binding protein	GO:0060078 regulation of postsynaptic membrane potential;GO:0042391 regulation of membrane potential;GO:0009968 negative regulation of signal transduction	0	0	0	0	0	0	0	0	0	0	0	0	0	0	0	0	0	0	0	0
73707	73707	Gene_ID	M. musculus	73707	M. musculus	Gucy2g	guanylate cyclase 2g	GO:0006182 cGMP biosynthetic process;GO:0052652 cyclic purine nucleotide metabolic process;GO:0046068 cGMP metabolic process	0	0	0	0	0	0	0	0	0	0	0	0	0	0	0	0	0	0	0	0
58198	58198	Gene_ID	M. musculus	58198	M. musculus	Sall1	spalt like transcription factor 1	GO:0003340 negative regulation of mesenchymal to epithelial transition involved in metanephros morphogenesis;GO:0072092 ureteric bud invasion;GO:0090190 positive regulation of branching involved in ureteric bud morphogenesis	0	1	0	0	1	0	0	0	0	1	0	0	0	0	0	0	0	0	0	0
12182	12182	Gene_ID	M. musculus	12182	M. musculus	Bst1	bone marrow stromal cell antigen 1	GO:0090022 regulation of neutrophil chemotaxis;GO:0030890 positive regulation of B cell proliferation;GO:1902622 regulation of neutrophil migration	1	0	0	0	0	0	0	0	0	0	1	0	0	0	0	0	0	1	0	0
12372	12372	Gene_ID	M. musculus	12372	M. musculus	Casq1	calsequestrin 1	GO:0014809 regulation of skeletal muscle contraction by regulation of release of sequestered calcium ion;GO:0010880 regulation of release of sequestered calcium ion into cytosol by sarcoplasmic reticulum;GO:0014808 release of sequestered calcium ion into cytosol by sarcoplasmic reticulum	0	0	0	1	0	0	0	0	1	0	0	0	0	0	1	0	0	0	0	0
55987	55987	Gene_ID	M. musculus	55987	M. musculus	Cpxm2	carboxypeptidase X 2 (M14 family)	GO:0016485 protein processing;GO:0051604 protein maturation;GO:0006518 peptide metabolic process	0	0	0	0	0	0	1	0	0	0	0	0	0	0	0	0	0	0	0	0
19073	19073	Gene_ID	M. musculus	19073	M. musculus	Srgn	serglycin	GO:0033382 maintenance of granzyme B location in T cell secretory granule;GO:0033379 maintenance of protease location in T cell secretory granule;GO:0033380 granzyme B localization to T cell secretory granule	0	0	0	0	0	0	1	0	0	0	0	0	0	0	0	0	0	0	0	0
77220	77220	Gene_ID	M. musculus	77220	M. musculus	Tmem200a	transmembrane protein 200A	GO:0008150 biological_process	0	0	0	0	0	0	0	0	0	0	0	0	0	0	0	0	0	0	0	0
12405	12405	Gene_ID	M. musculus	12405	M. musculus	Cbln2	cerebellin 2 precursor protein	GO:0098814 spontaneous synaptic transmission;GO:1905606 regulation of presynapse assembly;GO:0099558 maintenance of synapse structure	0	0	0	0	0	0	0	0	0	0	0	0	0	0	0	0	0	0	0	0
171180	171180	Gene_ID	M. musculus	171180	M. musculus	Syt12	synaptotagmin XII	GO:0048792 spontaneous exocytosis of neurotransmitter;GO:0048791 calcium ion-regulated exocytosis of neurotransmitter;GO:0014059 regulation of dopamine secretion	0	0	1	0	0	0	0	0	1	0	0	0	0	0	0	0	0	0	0	0
74488	74488	Gene_ID	M. musculus	74488	M. musculus	Lrrc15	leucine rich repeat containing 15	GO:0046813 receptor-mediated virion attachment to host cell;GO:0019062 virion attachment to host cell;GO:0044650 adhesion of symbiont to host cell	1	0	0	0	0	0	0	0	0	0	0	0	0	0	0	0	0	0	0	0
21420	21420	Gene_ID	M. musculus	21420	M. musculus	Tfap2c	transcription factor AP-2, gamma	GO:0060598 dichotomous subdivision of terminal units involved in mammary gland duct morphogenesis;GO:0060750 epithelial cell proliferation involved in mammary gland duct elongation;GO:0060751 branch elongation involved in mammary gland duct branching	0	1	0	0	0	0	0	0	0	0	0	0	0	0	0	0	0	0	0	0
12836	12836	Gene_ID	M. musculus	12836	M. musculus	Col7a1	collagen, type VII, alpha 1	GO:0003429 growth plate cartilage chondrocyte morphogenesis;GO:0003414 chondrocyte morphogenesis involved in endochondral bone morphogenesis;GO:0003422 growth plate cartilage morphogenesis	0	1	0	0	0	1	0	0	0	0	0	0	0	1	0	0	0	0	0	0
69315	69315	Gene_ID	M. musculus	69315	M. musculus	1700001L19Rik	RIKEN cDNA 1700001L19 gene	GO:0008150 biological_process	0	0	0	0	0	0	0	0	0	0	0	0	0	0	0	0	0	0	0	0
12904	12904	Gene_ID	M. musculus	12904	M. musculus	Crabp2	cellular retinoic acid binding protein II	GO:0048672 positive regulation of collateral sprouting;GO:0048670 regulation of collateral sprouting;GO:0042573 retinoic acid metabolic process	0	1	0	0	0	0	0	0	0	0	0	0	0	0	0	0	0	0	0	0
67888	67888	Gene_ID	M. musculus	67888	M. musculus	Tmem100	transmembrane protein 100	GO:2001214 positive regulation of vasculogenesis;GO:0060842 arterial endothelial cell differentiation;GO:0003198 epithelial to mesenchymal transition involved in endocardial cushion formation	0	1	0	0	0	0	0	0	0	0	0	0	1	0	0	0	0	0	0	0
21946	21946	Gene_ID	M. musculus	21946	M. musculus	Pglyrp1	peptidoglycan recognition protein 1	GO:0032827 negative regulation of natural killer cell differentiation involved in immune response;GO:0032824 negative regulation of natural killer cell differentiation;GO:0032826 regulation of natural killer cell differentiation involved in immune response	1	0	0	0	0	0	0	0	0	0	1	0	0	0	0	0	0	0	0	0
237553	237553	Gene_ID	M. musculus	237553	M. musculus	Trhde	TRH-degrading enzyme	GO:0043171 peptide catabolic process;GO:1901565 organonitrogen compound catabolic process;GO:0006518 peptide metabolic process	0	0	0	0	0	0	0	0	0	0	0	0	0	0	0	0	0	0	0	0
100102	100102	Gene_ID	M. musculus	100102	M. musculus	Pcsk9	proprotein convertase subtilisin/kexin type 9	GO:1905601 negative regulation of receptor-mediated endocytosis involved in cholesterol transport;GO:0032384 negative regulation of intracellular cholesterol transport;GO:1905600 regulation of receptor-mediated endocytosis involved in cholesterol transport	0	1	1	1	0	0	1	0	1	0	0	1	0	0	0	0	1	0	0	0
69540	69540	Gene_ID	M. musculus	69540	M. musculus	Klk10	kallikrein related-peptidase 10		0	0	0	0	0	0	0	0	0	0	0	0	0	0	0	0	0	0	0	0
15985	15985	Gene_ID	M. musculus	15985	M. musculus	Cd79b	CD79B antigen	GO:0050853 B cell receptor signaling pathway;GO:0030183 B cell differentiation;GO:0050851 antigen receptor-mediated signaling pathway	0	0	0	0	0	0	0	0	0	0	0	0	0	0	0	0	0	0	0	0
68553	68553	Gene_ID	M. musculus	68553	M. musculus	Col6a4	collagen, type VI, alpha 4	GO:0030198 extracellular matrix organization;GO:0043062 extracellular structure organization;GO:0007155 cell adhesion	0	0	0	0	0	0	0	0	0	0	0	0	0	0	0	0	0	0	0	0
18602	18602	Gene_ID	M. musculus	18602	M. musculus	Padi4	peptidyl arginine deiminase, type IV	GO:0036413 histone H3-R26 citrullination;GO:0036414 histone citrullination;GO:0018101 protein citrullination	0	0	0	0	0	0	0	0	0	0	0	0	0	0	0	0	0	0	0	0
67731	67731	Gene_ID	M. musculus	67731	M. musculus	Fbxo32	F-box protein 32	GO:0014878 response to electrical stimulus involved in regulation of muscle adaptation;GO:0014894 response to denervation involved in regulation of muscle adaptation;GO:0010666 positive regulation of cardiac muscle cell apoptotic process	0	0	0	0	0	0	0	0	0	0	0	0	0	0	0	0	0	0	0	0
14680	14680	Gene_ID	M. musculus	14680	M. musculus	Gnal	guanine nucleotide binding protein, alpha stimulating, olfactory type	GO:0007191 adenylate cyclase-activating dopamine receptor signaling pathway;GO:0031000 response to caffeine;GO:0001975 response to amphetamine	0	0	0	0	0	0	0	0	0	0	0	0	0	0	0	0	0	0	0	0
17986	17986	Gene_ID	M. musculus	17986	M. musculus	Ndp	Norrie disease (pseudoglioma) (human)	GO:0061299 retina vasculature morphogenesis in camera-type eye;GO:0061298 retina vasculature development in camera-type eye;GO:0035426 extracellular matrix-cell signaling	0	0	0	0	0	0	0	0	0	1	0	0	1	0	0	0	0	0	0	0
170574	170574	Gene_ID	M. musculus	170574	M. musculus	Sp7	Sp7 transcription factor 7	GO:2000738 positive regulation of stem cell differentiation;GO:0060218 hematopoietic stem cell differentiation;GO:2000736 regulation of stem cell differentiation	0	0	0	0	0	0	0	0	0	0	0	0	0	0	0	0	0	0	0	0
72275	72275	Gene_ID	M. musculus	72275	M. musculus	2200002D01Rik	RIKEN cDNA 2200002D01 gene	GO:0008150 biological_process	0	0	0	0	0	0	0	0	0	0	0	0	0	0	0	0	0	0	0	0
71738	71738	Gene_ID	M. musculus	71738	M. musculus	Mamdc2	MAM domain containing 2	GO:0019800 peptide cross-linking via chondroitin 4-sulfate glycosaminoglycan;GO:0030204 chondroitin sulfate metabolic process;GO:0050654 chondroitin sulfate proteoglycan metabolic process	0	0	0	0	0	0	0	0	0	0	0	0	0	0	0	0	0	0	0	0
216749	216749	Gene_ID	M. musculus	216749	M. musculus	Nmur2	neuromedin U receptor 2	GO:0043006 activation of phospholipase A2 activity by calcium-mediated signaling;GO:0032431 activation of phospholipase A2 activity;GO:0032430 positive regulation of phospholipase A2 activity	0	0	0	0	1	0	0	0	1	0	0	0	0	0	0	0	0	0	0	0
73728	73728	Gene_ID	M. musculus	73728	M. musculus	Psd	pleckstrin and Sec7 domain containing	GO:0032012 regulation of ARF protein signal transduction;GO:0032011 ARF protein signal transduction;GO:0046578 regulation of Ras protein signal transduction	0	0	0	0	0	0	0	0	0	0	0	0	0	0	0	0	0	0	0	0
67252	67252	Gene_ID	M. musculus	67252	M. musculus	Cap2	CAP, adenylate cyclase-associated protein, 2 (yeast)	GO:0045761 regulation of adenylate cyclase activity;GO:0031279 regulation of cyclase activity;GO:0051339 regulation of lyase activity	0	0	0	0	0	0	0	0	0	0	0	0	0	0	0	0	0	0	0	0
16663	16663	Gene_ID	M. musculus	16663	M. musculus	Krt13	keratin 13	GO:0007010 cytoskeleton organization;GO:0006996 organelle organization;GO:0016043 cellular component organization	0	0	0	0	0	0	0	0	0	0	0	0	0	0	0	0	0	0	0	0
13371	13371	Gene_ID	M. musculus	13371	M. musculus	Dio2	deiodinase, iodothyronine, type II	GO:0042404 thyroid hormone catabolic process;GO:0070460 thyroid-stimulating hormone secretion;GO:0006590 thyroid hormone generation	0	0	0	0	0	0	0	0	0	0	0	0	0	0	0	0	0	0	0	0
22368	22368	Gene_ID	M. musculus	22368	M. musculus	Trpv2	transient receptor potential cation channel, subfamily V, member 2	GO:0045773 positive regulation of axon extension;GO:0090280 positive regulation of calcium ion import;GO:0050772 positive regulation of axonogenesis	0	1	0	1	0	0	0	0	1	0	0	0	0	0	0	0	0	0	0	0
14412	14412	Gene_ID	M. musculus	14412	M. musculus	Slc6a13	solute carrier family 6 (neurotransmitter transporter, GABA), member 13	GO:0006836 neurotransmitter transport;GO:0006810 transport;GO:0051234 establishment of localization	0	0	0	1	0	0	0	0	0	0	0	0	0	0	0	0	0	0	0	0
228151	228151	Gene_ID	M. musculus	228151	M. musculus	Fads2b	fatty acid desaturase 2B	GO:0006633 fatty acid biosynthetic process;GO:0072330 monocarboxylic acid biosynthetic process;GO:0006631 fatty acid metabolic process	0	0	0	0	0	0	0	0	0	0	0	0	0	0	0	0	0	0	0	0
433424	433424	Gene_ID	M. musculus	433424	M. musculus	Zeb2os	zinc finger E-box binding homeobox 2, opposite strand		0	0	0	0	0	0	0	0	0	0	0	0	0	0	0	0	0	0	0	0
20519	20519	Gene_ID	M. musculus	20519	M. musculus	Slc22a3	solute carrier family 22 (organic cation transporter), member 3	GO:0051615 histamine uptake;GO:0051608 histamine transport;GO:0015697 quaternary ammonium group transport	0	0	1	1	0	0	0	0	0	0	0	0	0	0	0	0	0	0	0	0
20704	20704	Gene_ID	M. musculus	20704	M. musculus	Serpina1e	serine (or cysteine) peptidase inhibitor, clade A, member 1E	GO:0010951 negative regulation of endopeptidase activity;GO:0010466 negative regulation of peptidase activity;GO:0045861 negative regulation of proteolysis	0	0	0	0	0	1	0	0	0	0	0	0	0	0	0	0	0	0	0	0
21838	21838	Gene_ID	M. musculus	21838	M. musculus	Thy1	thymus cell antigen 1, theta	GO:0051281 positive regulation of release of sequestered calcium ion into cytosol;GO:0046549 retinal cone cell development;GO:0051279 regulation of release of sequestered calcium ion into cytosol	1	0	0	0	0	0	0	1	1	1	0	0	1	0	0	0	0	1	0	1
12142	12142	Gene_ID	M. musculus	12142	M. musculus	Prdm1	PR domain containing 1, with ZNF domain	GO:0033082 regulation of extrathymic T cell differentiation;GO:0051136 regulation of NK T cell differentiation;GO:0031665 negative regulation of lipopolysaccharide-mediated signaling pathway	1	1	0	0	0	0	0	0	0	1	0	0	1	0	0	0	0	0	0	1
20378	20378	Gene_ID	M. musculus	20378	M. musculus	Frzb	frizzled-related protein	GO:0070367 negative regulation of hepatocyte differentiation;GO:0070366 regulation of hepatocyte differentiation;GO:0090103 cochlea morphogenesis	0	1	0	0	0	0	0	0	0	1	0	0	0	0	0	0	0	0	0	0
14799	14799	Gene_ID	M. musculus	14799	M. musculus	Gria1	glutamate receptor, ionotropic, AMPA1 (alpha 1)	GO:0060292 long-term synaptic depression;GO:0001919 regulation of receptor recycling;GO:0007616 long-term memory	0	0	0	0	1	0	0	0	0	0	0	0	0	0	0	0	1	0	0	0
53313	53313	Gene_ID	M. musculus	53313	M. musculus	Atp2a3	ATPase, Ca++ transporting, ubiquitous	GO:1903515 calcium ion transport from cytosol to endoplasmic reticulum;GO:0006919 activation of cysteine-type endopeptidase activity involved in apoptotic process;GO:0032469 endoplasmic reticulum calcium ion homeostasis	0	0	0	1	0	1	0	0	1	0	0	1	0	0	1	0	0	0	0	0
19296	19296	Gene_ID	M. musculus	19296	M. musculus	Pvt1	Pvt1 oncogene	GO:0009611 response to wounding;GO:0006950 response to stress;GO:0050896 response to stimulus	0	0	0	0	0	0	0	0	0	0	0	0	0	0	0	0	0	0	0	0
78376	78376	Gene_ID	M. musculus	78376	M. musculus	Sapcd1	suppressor APC domain containing 1	GO:0008150 biological_process	0	0	0	0	0	0	0	0	0	0	0	0	0	0	0	0	0	0	0	0
12411	12411	Gene_ID	M. musculus	12411	M. musculus	Cbs	cystathionine beta-synthase	GO:0019343 cysteine biosynthetic process via cystathionine;GO:0006535 cysteine biosynthetic process from serine;GO:0019346 transsulfuration	0	1	0	0	0	0	0	0	0	0	0	0	0	0	0	0	0	0	0	0
72293	72293	Gene_ID	M. musculus	72293	M. musculus	Nkd2	naked cuticle 2	GO:0048210 Golgi vesicle fusion to target membrane;GO:0032436 positive regulation of proteasomal ubiquitin-dependent protein catabolic process;GO:0010954 positive regulation of protein processing	0	0	0	0	0	1	1	0	0	0	0	0	0	0	0	0	0	0	0	0
16891	16891	Gene_ID	M. musculus	16891	M. musculus	Lipg	lipase, endothelial	GO:0010983 positive regulation of high-density lipoprotein particle clearance;GO:0010982 regulation of high-density lipoprotein particle clearance;GO:0010986 positive regulation of lipoprotein particle clearance	0	0	1	1	0	0	0	0	0	0	0	0	0	0	0	0	0	0	0	0
23833	23833	Gene_ID	M. musculus	23833	M. musculus	Cd52	CD52 antigen	GO:0007204 positive regulation of cytosolic calcium ion concentration;GO:0051480 regulation of cytosolic calcium ion concentration;GO:0006874 cellular calcium ion homeostasis	0	0	0	0	0	0	0	0	1	0	0	0	0	0	0	0	0	1	0	0
380924	380924	Gene_ID	M. musculus	380924	M. musculus	Olfm4	olfactomedin 4	GO:1900026 positive regulation of substrate adhesion-dependent cell spreading;GO:1900024 regulation of substrate adhesion-dependent cell spreading;GO:0043124 negative regulation of I-kappaB kinase/NF-kappaB signaling	0	1	0	0	0	0	0	0	0	0	0	0	0	0	0	0	0	0	0	0
98932	98932	Gene_ID	M. musculus	98932	M. musculus	Myl9	myosin, light polypeptide 9, regulatory		0	0	0	0	0	0	0	0	0	0	0	0	0	0	1	0	0	0	0	0
74186	74186	Gene_ID	M. musculus	74186	M. musculus	Ccdc3	coiled-coil domain containing 3	GO:0010804 negative regulation of tumor necrosis factor-mediated signaling pathway;GO:0010803 regulation of tumor necrosis factor-mediated signaling pathway;GO:0001960 negative regulation of cytokine-mediated signaling pathway	0	0	0	0	0	0	0	0	0	0	0	0	0	0	0	0	0	0	0	0
12362	12362	Gene_ID	M. musculus	12362	M. musculus	Casp1	caspase 1	GO:0046010 positive regulation of circadian sleep/wake cycle, non-REM sleep;GO:0050717 positive regulation of interleukin-1 alpha secretion;GO:0045188 regulation of circadian sleep/wake cycle, non-REM sleep	1	0	0	0	1	1	1	0	0	0	0	0	0	0	0	0	0	0	0	0
68190	68190	Gene_ID	M. musculus	68190	M. musculus	Dubr	Dppa2 upstream binding RNA	GO:0044030 regulation of DNA methylation;GO:0045663 positive regulation of myoblast differentiation;GO:0006306 DNA methylation	0	0	0	0	0	0	0	0	0	0	0	0	0	0	0	0	0	0	0	0
16414	16414	Gene_ID	M. musculus	16414	M. musculus	Itgb2	integrin beta 2	GO:0043315 positive regulation of neutrophil degranulation;GO:1902565 positive regulation of neutrophil activation;GO:0043313 regulation of neutrophil degranulation	1	0	0	0	0	1	0	1	0	0	1	0	1	0	0	0	1	0	0	0
20345	20345	Gene_ID	M. musculus	20345	M. musculus	Selplg	selectin, platelet (p-selectin) ligand	GO:0050902 leukocyte adhesive activation;GO:0050901 leukocyte tethering or rolling;GO:0061756 leukocyte adhesion to vascular endothelial cell	1	0	0	0	0	0	0	1	0	0	0	0	0	0	0	0	0	0	0	0
15439	15439	Gene_ID	M. musculus	15439	M. musculus	Hp	haptoglobin	GO:2000296 negative regulation of hydrogen peroxide catabolic process;GO:2000295 regulation of hydrogen peroxide catabolic process;GO:0010727 negative regulation of hydrogen peroxide metabolic process	0	0	0	0	0	0	0	0	0	0	1	0	0	0	0	0	0	0	0	0
56811	56811	Gene_ID	M. musculus	56811	M. musculus	Dkk2	dickkopf WNT signaling pathway inhibitor 2	GO:0090263 positive regulation of canonical Wnt signaling pathway;GO:0090090 negative regulation of canonical Wnt signaling pathway;GO:0030177 positive regulation of Wnt signaling pathway	0	0	0	0	0	0	0	0	0	0	0	0	0	0	0	0	0	0	0	0
380863	380863	Gene_ID	M. musculus	380863	M. musculus	Tmem171	transmembrane protein 171	GO:0008150 biological_process	0	0	0	0	0	0	0	0	0	0	0	0	0	0	0	0	0	0	0	0
29818	29818	Gene_ID	M. musculus	29818	M. musculus	Hspb7	heat shock protein family, member 7 (cardiovascular)	GO:0009408 response to heat;GO:0009266 response to temperature stimulus;GO:0007507 heart development	0	0	0	0	0	0	0	0	0	0	0	0	0	0	0	0	0	0	0	0
68458	68458	Gene_ID	M. musculus	68458	M. musculus	Ppp1r14a	protein phosphatase 1, regulatory inhibitor subunit 14A	GO:0035690 cellular response to drug;GO:0042325 regulation of phosphorylation;GO:0042493 response to drug	0	0	0	0	0	0	0	0	0	0	0	0	0	0	0	0	0	0	0	0
80976	80976	Gene_ID	M. musculus	80976	M. musculus	Syt13	synaptotagmin XIII	GO:0014059 regulation of dopamine secretion;GO:0014046 dopamine secretion;GO:0050433 regulation of catecholamine secretion	0	0	1	0	0	0	0	0	1	0	0	0	0	0	0	0	0	0	0	0
21349	21349	Gene_ID	M. musculus	21349	M. musculus	Tal1	T cell acute lymphocytic leukemia 1	GO:0060375 regulation of mast cell differentiation;GO:0060217 hemangioblast cell differentiation;GO:0060018 astrocyte fate commitment	0	1	0	0	1	0	0	0	0	0	0	0	1	0	0	0	0	0	0	0
12903	12903	Gene_ID	M. musculus	12903	M. musculus	Crabp1	cellular retinoic acid binding protein I	GO:0034653 retinoic acid catabolic process;GO:0016103 diterpenoid catabolic process;GO:0042573 retinoic acid metabolic process	0	0	0	0	0	0	0	0	0	0	0	0	0	0	0	0	0	0	0	0
15438	15438	Gene_ID	M. musculus	15438	M. musculus	Hoxd9	homeobox D9	GO:0048935 peripheral nervous system neuron development;GO:0035115 embryonic forelimb morphogenesis;GO:0048934 peripheral nervous system neuron differentiation	0	1	0	0	1	0	0	0	0	0	0	0	0	0	0	0	0	0	0	0
278507	278507	Gene_ID	M. musculus	278507	M. musculus	Wfikkn2	WAP, follistatin/kazal, immunoglobulin, kunitz and netrin domain containing 2	GO:0030512 negative regulation of transforming growth factor beta receptor signaling pathway;GO:1903845 negative regulation of cellular response to transforming growth factor beta stimulus;GO:0017015 regulation of transforming growth factor beta receptor signaling pathway	0	1	0	0	0	1	0	0	0	0	0	0	0	1	0	0	0	0	0	0
235534	235534	Gene_ID	M. musculus	235534	M. musculus	Pxylp1	2-phosphoxylose phosphatase 1	GO:0010909 positive regulation of heparan sulfate proteoglycan biosynthetic process;GO:1902730 positive regulation of proteoglycan biosynthetic process;GO:0010908 regulation of heparan sulfate proteoglycan biosynthetic process	0	0	0	0	0	0	0	0	0	0	0	0	0	0	0	0	0	0	0	0
69221	69221	Gene_ID	M. musculus	69221	M. musculus	2410006H16Rik	RIKEN cDNA 2410006H16 gene	GO:0008150 biological_process	0	0	0	0	0	0	0	0	0	0	0	0	0	0	0	0	0	0	0	0
12495	12495	Gene_ID	M. musculus	12495	M. musculus	Entpd1	ectonucleoside triphosphate diphosphohydrolase 1	GO:0033602 negative regulation of dopamine secretion;GO:0009181 purine ribonucleoside diphosphate catabolic process;GO:2001170 negative regulation of ATP biosynthetic process	0	0	1	0	0	0	0	0	1	0	0	0	0	0	0	0	0	0	0	0
67468	67468	Gene_ID	M. musculus	67468	M. musculus	Mmd	monocyte to macrophage differentiation-associated	GO:0045666 positive regulation of neuron differentiation;GO:0045860 positive regulation of protein kinase activity;GO:0050769 positive regulation of neurogenesis	0	1	0	0	0	0	0	0	0	0	0	0	0	0	0	0	0	0	0	0
78896	78896	Gene_ID	M. musculus	78896	M. musculus	Ecrg4	ECRG4 augurin precursor	GO:2000854 positive regulation of corticosterone secretion;GO:2000852 regulation of corticosterone secretion;GO:2000851 positive regulation of glucocorticoid secretion	0	0	1	0	0	0	0	0	0	0	0	0	0	0	0	0	0	0	0	0
227618	227618	Gene_ID	M. musculus	227618	M. musculus	Lrrc26	leucine rich repeat containing 26	GO:1903818 positive regulation of voltage-gated potassium channel activity;GO:1901018 positive regulation of potassium ion transmembrane transporter activity;GO:1901381 positive regulation of potassium ion transmembrane transport	0	0	0	0	0	0	0	0	1	0	0	0	0	0	0	0	0	0	0	0
18208	18208	Gene_ID	M. musculus	18208	M. musculus	Ntn1	netrin 1	GO:0061643 chemorepulsion of axon;GO:0033564 anterior/posterior axon guidance;GO:0030517 negative regulation of axon extension	1	1	0	0	0	0	0	1	0	1	0	0	0	0	0	0	0	0	0	0
114873	114873	Gene_ID	M. musculus	114873	M. musculus	Dscaml1	DS cell adhesion molecule like 1	GO:0070593 dendrite self-avoidance;GO:0016338 calcium-independent cell-cell adhesion via plasma membrane cell-adhesion molecules;GO:0008038 neuron recognition	1	1	0	0	0	0	0	1	0	0	0	0	0	0	0	0	0	0	0	0
27260	27260	Gene_ID	M. musculus	27260	M. musculus	Plek2	pleckstrin 2	GO:0120034 positive regulation of plasma membrane bounded cell projection assembly;GO:0031532 actin cytoskeleton reorganization;GO:0120032 regulation of plasma membrane bounded cell projection assembly	0	0	0	0	0	0	0	0	0	0	0	0	0	0	0	0	0	0	0	0
69101	69101	Gene_ID	M. musculus	69101	M. musculus	Ydjc	YdjC homolog (bacterial)	GO:0005975 carbohydrate metabolic process;GO:0044238 primary metabolic process;GO:0071704 organic substance metabolic process	0	0	0	0	0	0	0	0	0	0	0	0	0	0	0	0	0	0	0	0
12671	12671	Gene_ID	M. musculus	12671	M. musculus	Chrm3	cholinergic receptor, muscarinic 3, cardiac	GO:1904695 positive regulation of vascular smooth muscle contraction;GO:0003056 regulation of vascular smooth muscle contraction;GO:0007197 adenylate cyclase-inhibiting G protein-coupled acetylcholine receptor signaling pathway	0	0	0	0	0	0	0	0	0	0	0	0	0	0	0	0	0	0	0	0
18205	18205	Gene_ID	M. musculus	18205	M. musculus	Ntf3	neurotrophin 3	GO:0007403 glial cell fate determination;GO:0050930 induction of positive chemotaxis;GO:0032148 activation of protein kinase B activity	1	1	0	0	1	0	0	0	0	0	0	0	0	0	0	0	1	0	1	0
107587	107587	Gene_ID	M. musculus	107587	M. musculus	Osr2	odd-skipped related 2	GO:0036023 embryonic skeletal limb joint morphogenesis;GO:0036022 limb joint morphogenesis;GO:0060272 embryonic skeletal joint morphogenesis	0	1	0	0	1	0	0	0	0	1	0	0	0	0	0	0	0	0	0	0
319616	319616	Gene_ID	M. musculus	319616	M. musculus	Fzd10os	frizzled class receptor 10, opposite strand	GO:0008150 biological_process	0	0	0	0	0	0	0	0	0	0	0	0	0	0	0	0	0	0	0	0
18654	18654	Gene_ID	M. musculus	18654	M. musculus	Pgf	placental growth factor	GO:0001658 branching involved in ureteric bud morphogenesis;GO:0060754 positive regulation of mast cell chemotaxis;GO:0060675 ureteric bud morphogenesis	1	1	0	0	0	0	0	0	0	0	0	0	1	0	0	0	0	0	1	0
218215	218215	Gene_ID	M. musculus	218215	M. musculus	Rnf144b	ring finger protein 144B	GO:0032436 positive regulation of proteasomal ubiquitin-dependent protein catabolic process;GO:2000060 positive regulation of ubiquitin-dependent protein catabolic process;GO:1901800 positive regulation of proteasomal protein catabolic process	0	0	0	0	0	1	0	0	0	0	0	0	0	0	0	0	0	0	0	0
18488	18488	Gene_ID	M. musculus	18488	M. musculus	Cntn3	contactin 3	GO:0007155 cell adhesion;GO:0022610 biological adhesion;GO:0007399 nervous system development	0	0	0	0	0	0	0	0	0	0	0	0	0	0	0	0	0	1	0	0
12721	12721	Gene_ID	M. musculus	12721	M. musculus	Coro1a	coronin, actin binding protein 1A	GO:0051126 negative regulation of actin nucleation;GO:0051279 regulation of release of sequestered calcium ion into cytosol;GO:0031339 negative regulation of vesicle fusion	1	0	0	0	0	0	0	1	1	0	0	0	0	0	0	0	0	0	1	0
231507	231507	Gene_ID	M. musculus	231507	M. musculus	Plac8	placenta-specific 8	GO:0040015 negative regulation of multicellular organism growth;GO:0120162 positive regulation of cold-induced thermogenesis;GO:0120161 regulation of cold-induced thermogenesis	0	0	0	0	0	0	0	0	0	0	1	0	0	0	0	0	0	0	0	0
270120	270120	Gene_ID	M. musculus	270120	M. musculus	Fat3	FAT atypical cadherin 3	GO:0010842 retina layer formation;GO:2000171 negative regulation of dendrite development;GO:0060042 retina morphogenesis in camera-type eye	0	0	0	0	0	0	0	1	0	1	0	0	0	0	0	0	0	0	0	0
68713	68713	Gene_ID	M. musculus	68713	M. musculus	Ifitm1	interferon induced transmembrane protein 1	GO:0046597 negative regulation of viral entry into host cell;GO:0046596 regulation of viral entry into host cell;GO:0045071 negative regulation of viral genome replication	0	0	0	0	0	0	0	0	0	0	0	0	0	0	0	0	0	0	0	0
17869	17869	Gene_ID	M. musculus	17869	M. musculus	Myc	myelocytomatosis oncogene	GO:0090096 positive regulation of metanephric cap mesenchymal cell proliferation;GO:0090095 regulation of metanephric cap mesenchymal cell proliferation;GO:0046722 lactic acid secretion	1	1	1	0	0	1	1	0	1	1	0	0	0	1	0	1	0	0	0	0
67248	67248	Gene_ID	M. musculus	67248	M. musculus	Rpl39	ribosomal protein L39	GO:0002227 innate immune response in mucosa;GO:0019731 antibacterial humoral response;GO:0002385 mucosal immune response	0	0	0	0	0	0	0	0	0	0	0	0	0	0	0	0	0	0	0	0
228715	228715	Gene_ID	M. musculus	228715	M. musculus	Smim26	small integral membrane protein 26	GO:0008150 biological_process	0	0	0	0	0	0	0	0	0	0	0	0	0	0	0	0	0	0	0	0
66166	66166	Gene_ID	M. musculus	66166	M. musculus	S100a14	S100 calcium binding protein A14	GO:0034142 toll-like receptor 4 signaling pathway;GO:0071624 positive regulation of granulocyte chemotaxis;GO:0090026 positive regulation of monocyte chemotaxis	1	0	0	0	0	0	0	0	0	0	0	0	0	0	0	0	0	0	0	0
12448	12448	Gene_ID	M. musculus	12448	M. musculus	Ccne2	cyclin E2	GO:0007129 synapsis;GO:0045143 homologous chromosome segregation;GO:0000079 regulation of cyclin-dependent protein serine/threonine kinase activity	0	0	0	0	0	0	0	0	0	0	0	0	0	0	0	0	0	0	0	0
16523	16523	Gene_ID	M. musculus	16523	M. musculus	Kcnj8	potassium inwardly-rectifying channel, subfamily J, member 8	GO:0098915 membrane repolarization during ventricular cardiac muscle cell action potential;GO:0086005 ventricular cardiac muscle cell action potential;GO:0086013 membrane repolarization during cardiac muscle cell action potential	0	0	0	0	0	0	0	0	1	0	0	0	0	0	0	0	0	0	0	0
110542	110542	Gene_ID	M. musculus	110542	M. musculus	Amhr2	anti-Mullerian hormone type 2 receptor	GO:1902613 negative regulation of anti-Mullerian hormone signaling pathway;GO:1902612 regulation of anti-Mullerian hormone signaling pathway;GO:1990262 anti-Mullerian hormone signaling pathway	0	0	0	0	0	0	0	0	0	0	0	0	1	0	0	0	0	0	0	0

## Sheet: Enrichment
GroupID	Category	Term	Description	LogP	Log(q-value)	InTerm_InList	Genes	Symbols
1_Summary	GO Biological Processes	GO:0050900	leukocyte migration	-7.5747	-3.31158	16/345	12182,12721,12765,12986,16414,17395,18654,20201,20202,20343,20344,20345,21838,57266,66166,245195,14432,18205,18208,114873,14181,17869,74488,118449,17394,12142,12362,21946,232345	Bst1,Coro1a,Cxcr2,Csf3r,Itgb2,Mmp9,Pgf,S100a8,S100a9,Sell,Selp,Selplg,Thy1,Cxcl14,S100a14,Retnlg,Gap43,Ntf3,Ntn1,Dscaml1,Fgfbp1,Myc,Lrrc15,Synpo2,Mmp8,Prdm1,Casp1,Pglyrp1,A2m
1_Member	GO Biological Processes	GO:0050900	leukocyte migration	-7.5747	-3.31158	16/345	12182,12721,12765,12986,16414,17395,18654,20201,20202,20343,20344,20345,21838,57266,66166,245195	Bst1,Coro1a,Cxcr2,Csf3r,Itgb2,Mmp9,Pgf,S100a8,S100a9,Sell,Selp,Selplg,Thy1,Cxcl14,S100a14,Retnlg
1_Member	GO Biological Processes	GO:0030595	leukocyte chemotaxis	-6.72506	-2.93907	12/212	12182,12721,12765,12986,16414,18654,20201,20202,20343,57266,66166,245195	Bst1,Coro1a,Cxcr2,Csf3r,Itgb2,Pgf,S100a8,S100a9,Sell,Cxcl14,S100a14,Retnlg
1_Member	GO Biological Processes	GO:0071621	granulocyte chemotaxis	-5.17736	-1.72597	8/120	12182,12765,12986,16414,20201,20202,20343,66166	Bst1,Cxcr2,Csf3r,Itgb2,S100a8,S100a9,Sell,S100a14
1_Member	GO Biological Processes	GO:0060326	cell chemotaxis	-5.14399	-1.72597	12/300	12182,12721,12765,12986,16414,18654,20201,20202,20343,57266,66166,245195	Bst1,Coro1a,Cxcr2,Csf3r,Itgb2,Pgf,S100a8,S100a9,Sell,Cxcl14,S100a14,Retnlg
1_Member	GO Biological Processes	GO:0097529	myeloid leukocyte migration	-5.05997	-1.70761	10/208	12182,12765,12986,16414,18654,20201,20202,20343,66166,245195	Bst1,Cxcr2,Csf3r,Itgb2,Pgf,S100a8,S100a9,Sell,S100a14,Retnlg
1_Member	GO Biological Processes	GO:0030593	neutrophil chemotaxis	-4.8191	-1.70211	7/97	12182,12765,12986,16414,20201,20202,20343	Bst1,Cxcr2,Csf3r,Itgb2,S100a8,S100a9,Sell
1_Member	GO Biological Processes	GO:0097530	granulocyte migration	-4.57683	-1.51783	8/145	12182,12765,12986,16414,20201,20202,20343,66166	Bst1,Cxcr2,Csf3r,Itgb2,S100a8,S100a9,Sell,S100a14
1_Member	GO Biological Processes	GO:0002687	positive regulation of leukocyte migration	-4.47116	-1.46416	8/150	12765,17395,18654,20343,20344,21838,57266,66166	Cxcr2,Mmp9,Pgf,Sell,Selp,Thy1,Cxcl14,S100a14
1_Member	GO Biological Processes	GO:0006935	chemotaxis	-4.44503	-1.46416	16/600	12182,12721,12765,12986,14432,16414,18205,18208,18654,20201,20202,20343,57266,66166,114873,245195	Bst1,Coro1a,Cxcr2,Csf3r,Gap43,Itgb2,Ntf3,Ntn1,Pgf,S100a8,S100a9,Sell,Cxcl14,S100a14,Dscaml1,Retnlg
1_Member	GO Biological Processes	GO:0042330	taxis	-4.41914	-1.46416	16/603	12182,12721,12765,12986,14432,16414,18205,18208,18654,20201,20202,20343,57266,66166,114873,245195	Bst1,Coro1a,Cxcr2,Csf3r,Gap43,Itgb2,Ntf3,Ntn1,Pgf,S100a8,S100a9,Sell,Cxcl14,S100a14,Dscaml1,Retnlg
1_Member	GO Biological Processes	GO:1990266	neutrophil migration	-4.26832	-1.40314	7/118	12182,12765,12986,16414,20201,20202,20343	Bst1,Cxcr2,Csf3r,Itgb2,S100a8,S100a9,Sell
1_Member	GO Biological Processes	GO:0002685	regulation of leukocyte migration	-4.21639	-1.36825	9/210	12182,12765,17395,18654,20343,20344,21838,57266,66166	Bst1,Cxcr2,Mmp9,Pgf,Sell,Selp,Thy1,Cxcl14,S100a14
1_Member	GO Biological Processes	GO:2000147	positive regulation of cell motility	-4.08212	-1.25926	15/576	12721,12765,14181,17395,17869,18205,18208,18654,20343,20344,21838,57266,66166,74488,118449	Coro1a,Cxcr2,Fgfbp1,Mmp9,Myc,Ntf3,Ntn1,Pgf,Sell,Selp,Thy1,Cxcl14,S100a14,Lrrc15,Synpo2
1_Member	GO Biological Processes	GO:0051272	positive regulation of cellular component movement	-3.92641	-1.20736	15/595	12721,12765,14181,17395,17869,18205,18208,18654,20343,20344,21838,57266,66166,74488,118449	Coro1a,Cxcr2,Fgfbp1,Mmp9,Myc,Ntf3,Ntn1,Pgf,Sell,Selp,Thy1,Cxcl14,S100a14,Lrrc15,Synpo2
1_Member	GO Biological Processes	GO:0040017	positive regulation of locomotion	-3.8316	-1.13669	15/607	12721,12765,14181,17395,17869,18205,18208,18654,20343,20344,21838,57266,66166,74488,118449	Coro1a,Cxcr2,Fgfbp1,Mmp9,Myc,Ntf3,Ntn1,Pgf,Sell,Selp,Thy1,Cxcl14,S100a14,Lrrc15,Synpo2
1_Member	GO Biological Processes	GO:0030335	positive regulation of cell migration	-3.71588	-1.04383	14/553	12721,12765,14181,17395,17869,18205,18654,20343,20344,21838,57266,66166,74488,118449	Coro1a,Cxcr2,Fgfbp1,Mmp9,Myc,Ntf3,Pgf,Sell,Selp,Thy1,Cxcl14,S100a14,Lrrc15,Synpo2
1_Member	GO Biological Processes	GO:0002688	regulation of leukocyte chemotaxis	-3.40753	-0.878749	6/116	12182,12765,18654,20343,57266,66166	Bst1,Cxcr2,Pgf,Sell,Cxcl14,S100a14
1_Member	GO Biological Processes	GO:0002690	positive regulation of leukocyte chemotaxis	-3.05847	-0.664582	5/90	12765,18654,20343,57266,66166	Cxcr2,Pgf,Sell,Cxcl14,S100a14
1_Member	GO Biological Processes	GO:0071622	regulation of granulocyte chemotaxis	-3.03007	-0.64777	4/53	12182,12765,20343,66166	Bst1,Cxcr2,Sell,S100a14
1_Member	GO Biological Processes	GO:0050921	positive regulation of chemotaxis	-2.92995	-0.575325	6/143	12765,18205,18654,20343,57266,66166	Cxcr2,Ntf3,Pgf,Sell,Cxcl14,S100a14
1_Member	GO Biological Processes	GO:0032103	positive regulation of response to external stimulus	-2.88457	-0.540531	9/319	12765,17394,18205,18654,20201,20202,20343,57266,66166	Cxcr2,Mmp8,Ntf3,Pgf,S100a8,S100a9,Sell,Cxcl14,S100a14
1_Member	GO Biological Processes	GO:0071624	positive regulation of granulocyte chemotaxis	-2.77195	-0.472624	3/29	12765,20343,66166	Cxcr2,Sell,S100a14
1_Member	GO Biological Processes	GO:0050920	regulation of chemotaxis	-2.6615	-0.415422	7/218	12182,12765,18205,18654,20343,57266,66166	Bst1,Cxcr2,Ntf3,Pgf,Sell,Cxcl14,S100a14
1_Member	GO Biological Processes	GO:0032101	regulation of response to external stimulus	-2.6479	-0.410088	15/792	12142,12182,12362,12765,17394,18205,18654,20201,20202,20343,20344,21946,57266,66166,232345	Prdm1,Bst1,Casp1,Cxcr2,Mmp8,Ntf3,Pgf,S100a8,S100a9,Sell,Selp,Pglyrp1,Cxcl14,S100a14,A2m
1_Member	GO Biological Processes	GO:0090022	regulation of neutrophil chemotaxis	-2.57074	-0.345054	3/34	12182,12765,20343	Bst1,Cxcr2,Sell
1_Member	GO Biological Processes	GO:1902622	regulation of neutrophil migration	-2.17153	-0.0774467	3/47	12182,12765,20343	Bst1,Cxcr2,Sell
2_Summary	GO Biological Processes	GO:0035136	forelimb morphogenesis	-7.11596	-3.15388	7/45	12904,15396,15430,15431,15438,58198,107587,15111,15395,12142,17869,18022,18208,20378,21349,114873,100038489,12411,12836,17395,278507,12765,18654,100102,665270,12349,21420,67888,494504,18205,18546,20202,22368,67468,380924	Crabp2,Hoxa11,Hoxd10,Hoxd11,Hoxd9,Sall1,Osr2,Hand2,Hoxa10,Prdm1,Myc,Nfe2,Ntn1,Frzb,Tal1,Dscaml1,Apela,Cbs,Col7a1,Mmp9,Wfikkn2,Cxcr2,Pgf,Pcsk9,Plb1,Car2,Tfap2c,Tmem100,Apcdd1,Ntf3,Pcp4,S100a9,Trpv2,Mmd,Olfm4
2_Member	GO Biological Processes	GO:0035136	forelimb morphogenesis	-7.11596	-3.15388	7/45	12904,15396,15430,15431,15438,58198,107587	Crabp2,Hoxa11,Hoxd10,Hoxd11,Hoxd9,Sall1,Osr2
2_Member	GO Biological Processes	GO:0030326	embryonic limb morphogenesis	-5.55173	-1.98759	9/143	12904,15111,15395,15396,15430,15431,15438,58198,107587	Crabp2,Hand2,Hoxa10,Hoxa11,Hoxd10,Hoxd11,Hoxd9,Sall1,Osr2
2_Member	GO Biological Processes	GO:0035113	embryonic appendage morphogenesis	-5.55173	-1.98759	9/143	12904,15111,15395,15396,15430,15431,15438,58198,107587	Crabp2,Hand2,Hoxa10,Hoxa11,Hoxd10,Hoxd11,Hoxd9,Sall1,Osr2
2_Member	GO Biological Processes	GO:0035115	embryonic forelimb morphogenesis	-4.97055	-1.70743	5/36	12904,15396,15431,15438,107587	Crabp2,Hoxa11,Hoxd11,Hoxd9,Osr2
2_Member	GO Biological Processes	GO:0009954	proximal/distal pattern formation	-4.91037	-1.70211	5/37	15395,15396,15430,15431,15438	Hoxa10,Hoxa11,Hoxd10,Hoxd11,Hoxd9
2_Member	GO Biological Processes	GO:0035107	appendage morphogenesis	-4.83855	-1.70211	9/175	12904,15111,15395,15396,15430,15431,15438,58198,107587	Crabp2,Hand2,Hoxa10,Hoxa11,Hoxd10,Hoxd11,Hoxd9,Sall1,Osr2
2_Member	GO Biological Processes	GO:0035108	limb morphogenesis	-4.83855	-1.70211	9/175	12904,15111,15395,15396,15430,15431,15438,58198,107587	Crabp2,Hand2,Hoxa10,Hoxa11,Hoxd10,Hoxd11,Hoxd9,Sall1,Osr2
2_Member	GO Biological Processes	GO:0048568	embryonic organ development	-4.74269	-1.65566	15/504	12142,15111,15396,15430,15431,15438,17869,18022,18208,20378,21349,58198,107587,114873,100038489	Prdm1,Hand2,Hoxa11,Hoxd10,Hoxd11,Hoxd9,Myc,Nfe2,Ntn1,Frzb,Tal1,Sall1,Osr2,Dscaml1,Apela
2_Member	GO Biological Processes	GO:0001501	skeletal system development	-4.37924	-1.46416	15/542	12411,12836,15111,15395,15396,15430,15431,15438,17395,17869,20378,21349,107587,114873,278507	Cbs,Col7a1,Hand2,Hoxa10,Hoxa11,Hoxd10,Hoxd11,Hoxd9,Mmp9,Myc,Frzb,Tal1,Osr2,Dscaml1,Wfikkn2
2_Member	GO Biological Processes	GO:0048736	appendage development	-4.34706	-1.46416	9/202	12904,15111,15395,15396,15430,15431,15438,58198,107587	Crabp2,Hand2,Hoxa10,Hoxa11,Hoxd10,Hoxd11,Hoxd9,Sall1,Osr2
2_Member	GO Biological Processes	GO:0060173	limb development	-4.34706	-1.46416	9/202	12904,15111,15395,15396,15430,15431,15438,58198,107587	Crabp2,Hand2,Hoxa10,Hoxa11,Hoxd10,Hoxd11,Hoxd9,Sall1,Osr2
2_Member	GO Biological Processes	GO:0048562	embryonic organ morphogenesis	-4.07521	-1.25926	11/327	15111,15396,15430,15431,15438,17869,18208,20378,58198,107587,114873	Hand2,Hoxa11,Hoxd10,Hoxd11,Hoxd9,Myc,Ntn1,Frzb,Sall1,Osr2,Dscaml1
2_Member	GO Biological Processes	GO:0001656	metanephros development	-4.00971	-1.22372	6/90	12765,15396,15431,17869,58198,107587	Cxcr2,Hoxa11,Hoxd11,Myc,Sall1,Osr2
2_Member	GO Biological Processes	GO:0060272	embryonic skeletal joint morphogenesis	-3.83654	-1.13669	3/13	15396,15431,107587	Hoxa11,Hoxd11,Osr2
2_Member	GO Biological Processes	GO:0001658	branching involved in ureteric bud morphogenesis	-3.68172	-1.02066	5/66	15396,15431,17869,18654,58198	Hoxa11,Hoxd11,Myc,Pgf,Sall1
2_Member	GO Biological Processes	GO:0072498	embryonic skeletal joint development	-3.64014	-0.989805	3/15	15396,15431,107587	Hoxa11,Hoxd11,Osr2
2_Member	GO Biological Processes	GO:0048704	embryonic skeletal system morphogenesis	-3.57469	-0.946714	6/108	15396,15430,15431,15438,107587,114873	Hoxa11,Hoxd10,Hoxd11,Hoxd9,Osr2,Dscaml1
2_Member	GO Biological Processes	GO:0001823	mesonephros development	-3.55302	-0.946714	6/109	15396,15431,17869,18654,58198,107587	Hoxa11,Hoxd11,Myc,Pgf,Sall1,Osr2
2_Member	GO Biological Processes	GO:0042733	embryonic digit morphogenesis	-3.5326	-0.946714	5/71	15111,15396,15431,58198,107587	Hand2,Hoxa11,Hoxd11,Sall1,Osr2
2_Member	GO Biological Processes	GO:0048598	embryonic morphogenesis	-3.51963	-0.946714	15/649	12904,15111,15395,15396,15430,15431,15438,17869,18208,20378,21349,58198,107587,114873,100038489	Crabp2,Hand2,Hoxa10,Hoxa11,Hoxd10,Hoxd11,Hoxd9,Myc,Ntn1,Frzb,Tal1,Sall1,Osr2,Dscaml1,Apela
2_Member	GO Biological Processes	GO:0060675	ureteric bud morphogenesis	-3.47624	-0.913681	5/73	15396,15431,17869,18654,58198	Hoxa11,Hoxd11,Myc,Pgf,Sall1
2_Member	GO Biological Processes	GO:0048705	skeletal system morphogenesis	-3.46923	-0.913681	9/264	12411,12836,15396,15430,15431,15438,17869,107587,114873	Cbs,Col7a1,Hoxa11,Hoxd10,Hoxd11,Hoxd9,Myc,Osr2,Dscaml1
2_Member	GO Biological Processes	GO:0072171	mesonephric tubule morphogenesis	-3.44871	-0.901602	5/74	15396,15431,17869,18654,58198	Hoxa11,Hoxd11,Myc,Pgf,Sall1
2_Member	GO Biological Processes	GO:0072078	nephron tubule morphogenesis	-3.24268	-0.778909	5/82	15396,15431,17869,18654,58198	Hoxa11,Hoxd11,Myc,Pgf,Sall1
2_Member	GO Biological Processes	GO:0072088	nephron epithelium morphogenesis	-3.21855	-0.76835	5/83	15396,15431,17869,18654,58198	Hoxa11,Hoxd11,Myc,Pgf,Sall1
2_Member	GO Biological Processes	GO:0001822	kidney development	-3.20712	-0.763553	9/287	12765,15396,15431,17395,17869,18654,58198,100102,107587	Cxcr2,Hoxa11,Hoxd11,Mmp9,Myc,Pgf,Sall1,Pcsk9,Osr2
2_Member	GO Biological Processes	GO:0072028	nephron morphogenesis	-3.19475	-0.757711	5/84	15396,15431,17869,18654,58198	Hoxa11,Hoxd11,Myc,Pgf,Sall1
2_Member	GO Biological Processes	GO:0061333	renal tubule morphogenesis	-3.1027	-0.694084	5/88	15396,15431,17869,18654,58198	Hoxa11,Hoxd11,Myc,Pgf,Sall1
2_Member	GO Biological Processes	GO:0060351	cartilage development involved in endochondral bone morphogenesis	-3.06139	-0.664582	4/52	12411,12836,15396,15431	Cbs,Col7a1,Hoxa11,Hoxd11
2_Member	GO Biological Processes	GO:0072001	renal system development	-3.03022	-0.64777	9/304	12765,15396,15431,17395,17869,18654,58198,100102,107587	Cxcr2,Hoxa11,Hoxd11,Mmp9,Myc,Pgf,Sall1,Pcsk9,Osr2
2_Member	GO Biological Processes	GO:0007338	single fertilization	-3.00985	-0.63323	6/138	15395,15396,15430,15431,15438,665270	Hoxa10,Hoxa11,Hoxd10,Hoxd11,Hoxd9,Plb1
2_Member	GO Biological Processes	GO:0048706	embryonic skeletal system development	-2.96151	-0.601481	6/141	15396,15430,15431,15438,107587,114873	Hoxa11,Hoxd10,Hoxd11,Hoxd9,Osr2,Dscaml1
2_Member	GO Biological Processes	GO:0072073	kidney epithelium development	-2.89893	-0.549629	6/145	12765,15396,15431,17869,18654,58198	Cxcr2,Hoxa11,Hoxd11,Myc,Pgf,Sall1
2_Member	GO Biological Processes	GO:0072080	nephron tubule development	-2.85315	-0.519458	5/100	15396,15431,17869,18654,58198	Hoxa11,Hoxd11,Myc,Pgf,Sall1
2_Member	GO Biological Processes	GO:0060993	kidney morphogenesis	-2.83395	-0.510352	5/101	15396,15431,17869,18654,58198	Hoxa11,Hoxd11,Myc,Pgf,Sall1
2_Member	GO Biological Processes	GO:0048729	tissue morphogenesis	-2.81639	-0.502663	14/683	12349,12765,12836,15111,15396,15431,17869,18208,18654,20378,21349,21420,58198,67888	Car2,Cxcr2,Col7a1,Hand2,Hoxa11,Hoxd11,Myc,Ntn1,Pgf,Frzb,Tal1,Tfap2c,Sall1,Tmem100
2_Member	GO Biological Processes	GO:0001657	ureteric bud development	-2.74114	-0.469255	5/106	15396,15431,17869,18654,58198	Hoxa11,Hoxd11,Myc,Pgf,Sall1
2_Member	GO Biological Processes	GO:0061326	renal tubule development	-2.74114	-0.469255	5/106	15396,15431,17869,18654,58198	Hoxa11,Hoxd11,Myc,Pgf,Sall1
2_Member	GO Biological Processes	GO:0072163	mesonephric epithelium development	-2.74114	-0.469255	5/106	15396,15431,17869,18654,58198	Hoxa11,Hoxd11,Myc,Pgf,Sall1
2_Member	GO Biological Processes	GO:0072164	mesonephric tubule development	-2.74114	-0.469255	5/106	15396,15431,17869,18654,58198	Hoxa11,Hoxd11,Myc,Pgf,Sall1
2_Member	GO Biological Processes	GO:0110110	positive regulation of animal organ morphogenesis	-2.74114	-0.469255	5/106	15111,15396,15431,17869,58198	Hand2,Hoxa11,Hoxd11,Myc,Sall1
2_Member	GO Biological Processes	GO:0051216	cartilage development	-2.68403	-0.429518	7/216	12411,12836,15111,15396,15431,20378,107587	Cbs,Col7a1,Hand2,Hoxa11,Hoxd11,Frzb,Osr2
2_Member	GO Biological Processes	GO:0072009	nephron epithelium development	-2.65336	-0.41143	5/111	15396,15431,17869,18654,58198	Hoxa11,Hoxd11,Myc,Pgf,Sall1
2_Member	GO Biological Processes	GO:0001655	urogenital system development	-2.63571	-0.401979	9/347	12765,15396,15431,17395,17869,18654,58198,100102,107587	Cxcr2,Hoxa11,Hoxd11,Mmp9,Myc,Pgf,Sall1,Pcsk9,Osr2
2_Member	GO Biological Processes	GO:0060349	bone morphogenesis	-2.554	-0.340101	5/117	12411,12836,15396,15431,107587	Cbs,Col7a1,Hoxa11,Hoxd11,Osr2
2_Member	GO Biological Processes	GO:0060350	endochondral bone morphogenesis	-2.45169	-0.276112	4/76	12411,12836,15396,15431	Cbs,Col7a1,Hoxa11,Hoxd11
2_Member	GO Biological Processes	GO:0001763	morphogenesis of a branching structure	-2.37157	-0.227533	7/246	12142,15396,15431,17869,18654,21420,58198	Prdm1,Hoxa11,Hoxd11,Myc,Pgf,Tfap2c,Sall1
2_Member	GO Biological Processes	GO:0009566	fertilization	-2.37007	-0.227533	6/185	15395,15396,15430,15431,15438,665270	Hoxa10,Hoxa11,Hoxd10,Hoxd11,Hoxd9,Plb1
2_Member	GO Biological Processes	GO:0048754	branching morphogenesis of an epithelial tube	-2.33625	-0.203469	6/188	15396,15431,17869,18654,21420,58198	Hoxa11,Hoxd11,Myc,Pgf,Tfap2c,Sall1
2_Member	GO Biological Processes	GO:0060562	epithelial tube morphogenesis	-2.3171	-0.187521	9/388	12765,15111,15396,15431,17869,18208,18654,21420,58198	Cxcr2,Hand2,Hoxa11,Hoxd11,Myc,Ntn1,Pgf,Tfap2c,Sall1
2_Member	GO Biological Processes	GO:0003156	regulation of animal organ formation	-2.22429	-0.113467	3/45	15111,15396,15431	Hand2,Hoxa11,Hoxd11
2_Member	GO Biological Processes	GO:0031128	developmental induction	-2.22429	-0.113467	3/45	15396,15431,58198	Hoxa11,Hoxd11,Sall1
2_Member	GO Biological Processes	GO:0002009	morphogenesis of an epithelium	-2.1703	-0.0774467	11/562	12349,12765,15111,15396,15431,17869,18208,18654,20378,21420,58198	Car2,Cxcr2,Hand2,Hoxa11,Hoxd11,Myc,Ntn1,Pgf,Frzb,Tfap2c,Sall1
2_Member	GO Biological Processes	GO:0072006	nephron development	-2.09936	-0.0293696	5/150	15396,15431,17869,18654,58198	Hoxa11,Hoxd11,Myc,Pgf,Sall1
2_Member	GO Biological Processes	GO:2000027	regulation of animal organ morphogenesis	-2.08838	-0.0239229	6/212	15111,15396,15431,17869,58198,494504	Hand2,Hoxa11,Hoxd11,Myc,Sall1,Apcdd1
2_Member	GO Biological Processes	GO:0010720	positive regulation of cell development	-2.02062	0	12/672	12904,15396,15431,17869,18205,18208,18546,20202,22368,58198,67468,380924	Crabp2,Hoxa11,Hoxd11,Myc,Ntf3,Ntn1,Pcp4,S100a9,Trpv2,Sall1,Mmd,Olfm4
3_Summary	GO Biological Processes	GO:0015872	dopamine transport	-5.01648	-1.70761	6/60	12495,18546,20519,20538,80976,171180,16891,17869,78896,100102,12349,12351	Entpd1,Pcp4,Slc22a3,Slc6a2,Syt13,Syt12,Lipg,Myc,Ecrg4,Pcsk9,Car2,Car4
3_Member	GO Biological Processes	GO:0015872	dopamine transport	-5.01648	-1.70761	6/60	12495,18546,20519,20538,80976,171180	Entpd1,Pcp4,Slc22a3,Slc6a2,Syt13,Syt12
3_Member	GO Biological Processes	GO:0015850	organic hydroxy compound transport	-4.40208	-1.46416	10/248	12495,16891,17869,18546,20519,20538,78896,80976,100102,171180	Entpd1,Lipg,Myc,Pcp4,Slc22a3,Slc6a2,Ecrg4,Syt13,Pcsk9,Syt12
3_Member	GO Biological Processes	GO:0051937	catecholamine transport	-4.00971	-1.22372	6/90	12495,18546,20519,20538,80976,171180	Entpd1,Pcp4,Slc22a3,Slc6a2,Syt13,Syt12
3_Member	GO Biological Processes	GO:0015844	monoamine transport	-3.53158	-0.946714	6/110	12495,18546,20519,20538,80976,171180	Entpd1,Pcp4,Slc22a3,Slc6a2,Syt13,Syt12
3_Member	GO Biological Processes	GO:0015893	drug transport	-3.52828	-0.946714	8/205	12349,12351,12495,18546,20519,20538,80976,171180	Car2,Car4,Entpd1,Pcp4,Slc22a3,Slc6a2,Syt13,Syt12
3_Member	GO Biological Processes	GO:0014046	dopamine secretion	-3.26468	-0.79396	4/46	12495,18546,80976,171180	Entpd1,Pcp4,Syt13,Syt12
3_Member	GO Biological Processes	GO:0014059	regulation of dopamine secretion	-3.26468	-0.79396	4/46	12495,18546,80976,171180	Entpd1,Pcp4,Syt13,Syt12
3_Member	GO Biological Processes	GO:0015696	ammonium transport	-3.11044	-0.694084	6/132	12495,18546,20519,20538,80976,171180	Entpd1,Pcp4,Slc22a3,Slc6a2,Syt13,Syt12
3_Member	GO Biological Processes	GO:0050433	regulation of catecholamine secretion	-2.53661	-0.330399	4/72	12495,18546,80976,171180	Entpd1,Pcp4,Syt13,Syt12
3_Member	GO Biological Processes	GO:0050432	catecholamine secretion	-2.47243	-0.285372	4/75	12495,18546,80976,171180	Entpd1,Pcp4,Syt13,Syt12
4_Summary	Reactome Gene Sets	R-MMU-1247673	Erythrocytes take up oxygen and release carbon dioxide	-4.5316	-1.49893	3/8	12349,12351,20533,12372,14412,16891,20519,20538,22368,53313,100102,192113,232345	Car2,Car4,Slc4a1,Casq1,Slc6a13,Lipg,Slc22a3,Slc6a2,Trpv2,Atp2a3,Pcsk9,Atp12a,A2m
4_Member	Reactome Gene Sets	R-MMU-1247673	Erythrocytes take up oxygen and release carbon dioxide	-4.5316	-1.49893	3/8	12349,12351,20533	Car2,Car4,Slc4a1
4_Member	Reactome Gene Sets	R-MMU-1237044	Erythrocytes take up carbon dioxide and release oxygen	-3.94786	-1.21623	3/12	12349,12351,20533	Car2,Car4,Slc4a1
4_Member	Reactome Gene Sets	R-MMU-1480926	O2/CO2 exchange in erythrocytes	-3.94786	-1.21623	3/12	12349,12351,20533	Car2,Car4,Slc4a1
4_Member	Reactome Gene Sets	R-MMU-382551	Transport of small molecules	-2.56343	-0.341712	13/649	12349,12351,12372,14412,16891,20519,20533,20538,22368,53313,100102,192113,232345	Car2,Car4,Casq1,Slc6a13,Lipg,Slc22a3,Slc4a1,Slc6a2,Trpv2,Atp2a3,Pcsk9,Atp12a,A2m
4_Member	GO Biological Processes	GO:0006885	regulation of pH	-2.10893	-0.034838	4/95	12349,12351,20533,192113	Car2,Car4,Slc4a1,Atp12a
5_Summary	GO Biological Processes	GO:0048934	peripheral nervous system neuron differentiation	-3.94786	-1.21623	3/12	15111,15430,15438,58198,107587,18205,11550,12362,14799,18166,21349,50518,57754,170571,216749	Hand2,Hoxd10,Hoxd9,Sall1,Osr2,Ntf3,Adra1d,Casp1,Gria1,Npy1r,Tal1,a,Cend1,Cntnap4,Nmur2
5_Member	GO Biological Processes	GO:0048934	peripheral nervous system neuron differentiation	-3.94786	-1.21623	3/12	15111,15430,15438	Hand2,Hoxd10,Hoxd9
5_Member	GO Biological Processes	GO:0048935	peripheral nervous system neuron development	-3.94786	-1.21623	3/12	15111,15430,15438	Hand2,Hoxd10,Hoxd9
5_Member	GO Biological Processes	GO:0035137	hindlimb morphogenesis	-3.12611	-0.701845	4/50	15430,15438,58198,107587	Hoxd10,Hoxd9,Sall1,Osr2
5_Member	GO Biological Processes	GO:0007422	peripheral nervous system development	-2.47243	-0.285372	4/75	15111,15430,15438,18205	Hand2,Hoxd10,Hoxd9,Ntf3
5_Member	GO Biological Processes	GO:0007610	behavior	-2.03372	0	13/753	11550,12362,14799,15111,15430,15438,18166,18205,21349,50518,57754,170571,216749	Adra1d,Casp1,Gria1,Hand2,Hoxd10,Hoxd9,Npy1r,Ntf3,Tal1,a,Cend1,Cntnap4,Nmur2
6_Summary	GO Biological Processes	GO:0052547	regulation of peptidase activity	-3.74837	-1.06504	12/418	12362,12836,17395,17869,20201,20202,20704,20861,20862,53313,232345,278507,16414,72293,218215	Casp1,Col7a1,Mmp9,Myc,S100a8,S100a9,Serpina1e,Stfa1,Stfa2,Atp2a3,A2m,Wfikkn2,Itgb2,Nkd2,Rnf144b
6_Member	GO Biological Processes	GO:0052547	regulation of peptidase activity	-3.74837	-1.06504	12/418	12362,12836,17395,17869,20201,20202,20704,20861,20862,53313,232345,278507	Casp1,Col7a1,Mmp9,Myc,S100a8,S100a9,Serpina1e,Stfa1,Stfa2,Atp2a3,A2m,Wfikkn2
6_Member	GO Biological Processes	GO:0006919	activation of cysteine-type endopeptidase activity involved in apoptotic process	-3.31715	-0.820856	5/79	12362,17869,20201,20202,53313	Casp1,Myc,S100a8,S100a9,Atp2a3
6_Member	GO Biological Processes	GO:0002523	leukocyte migration involved in inflammatory response	-3.12894	-0.701845	3/22	16414,20201,20202	Itgb2,S100a8,S100a9
6_Member	GO Biological Processes	GO:0052548	regulation of endopeptidase activity	-2.66957	-0.419292	9/343	12362,17395,17869,20201,20202,20704,20861,20862,53313	Casp1,Mmp9,Myc,S100a8,S100a9,Serpina1e,Stfa1,Stfa2,Atp2a3
6_Member	GO Biological Processes	GO:0030162	regulation of proteolysis	-2.55707	-0.340101	14/729	12362,12836,17395,17869,20201,20202,20704,20861,20862,53313,72293,218215,232345,278507	Casp1,Col7a1,Mmp9,Myc,S100a8,S100a9,Serpina1e,Stfa1,Stfa2,Atp2a3,Nkd2,Rnf144b,A2m,Wfikkn2
6_Member	GO Biological Processes	GO:0043280	positive regulation of cysteine-type endopeptidase activity involved in apoptotic process	-2.41585	-0.246152	5/126	12362,17869,20201,20202,53313	Casp1,Myc,S100a8,S100a9,Atp2a3
6_Member	GO Biological Processes	GO:0010466	negative regulation of peptidase activity	-2.41029	-0.244086	7/242	12836,17395,20704,20861,20862,232345,278507	Col7a1,Mmp9,Serpina1e,Stfa1,Stfa2,A2m,Wfikkn2
6_Member	GO Biological Processes	GO:2001056	positive regulation of cysteine-type endopeptidase activity	-2.18485	-0.0831066	5/143	12362,17869,20201,20202,53313	Casp1,Myc,S100a8,S100a9,Atp2a3
6_Member	GO Biological Processes	GO:0043281	regulation of cysteine-type endopeptidase activity involved in apoptotic process	-2.1271	-0.0458308	6/208	12362,17395,17869,20201,20202,53313	Casp1,Mmp9,Myc,S100a8,S100a9,Atp2a3
7_Summary	GO Biological Processes	GO:0016540	protein autoprocessing	-3.55258	-0.946714	3/16	12362,13034,100102,17869,19073,55987,72293,232345	Casp1,Ctse,Pcsk9,Myc,Srgn,Cpxm2,Nkd2,A2m
7_Member	GO Biological Processes	GO:0016540	protein autoprocessing	-3.55258	-0.946714	3/16	12362,13034,100102	Casp1,Ctse,Pcsk9
7_Member	GO Biological Processes	GO:0016485	protein processing	-3.09987	-0.694084	8/238	12362,13034,17869,19073,55987,72293,100102,232345	Casp1,Ctse,Myc,Srgn,Cpxm2,Nkd2,Pcsk9,A2m
7_Member	GO Biological Processes	GO:0051604	protein maturation	-2.46931	-0.285372	8/300	12362,13034,17869,19073,55987,72293,100102,232345	Casp1,Ctse,Myc,Srgn,Cpxm2,Nkd2,Pcsk9,A2m
8_Summary	GO Biological Processes	GO:0045123	cellular extravasation	-3.5326	-0.946714	5/71	16414,20343,20344,20345,21838,12721,20201,20202,20533,20739,18208,114873,270120	Itgb2,Sell,Selp,Selplg,Thy1,Coro1a,S100a8,S100a9,Slc4a1,Spta1,Ntn1,Dscaml1,Fat3
8_Member	GO Biological Processes	GO:0045123	cellular extravasation	-3.5326	-0.946714	5/71	16414,20343,20344,20345,21838	Itgb2,Sell,Selp,Selplg,Thy1
8_Member	GO Biological Processes	GO:0061756	leukocyte adhesion to vascular endothelial cell	-3.37772	-0.862797	4/43	16414,20343,20344,20345	Itgb2,Sell,Selp,Selplg
8_Member	GO Biological Processes	GO:0007159	leukocyte cell-cell adhesion	-3.3696	-0.862357	10/332	12721,16414,20201,20202,20343,20344,20345,20533,20739,21838	Coro1a,Itgb2,S100a8,S100a9,Sell,Selp,Selplg,Slc4a1,Spta1,Thy1
8_Member	GO Biological Processes	GO:0050901	leukocyte tethering or rolling	-2.6872	-0.429518	3/31	20343,20344,20345	Sell,Selp,Selplg
8_Member	GO Biological Processes	GO:1903039	positive regulation of leukocyte cell-cell adhesion	-2.10762	-0.034838	6/210	12721,16414,20344,20533,20739,21838	Coro1a,Itgb2,Selp,Slc4a1,Spta1,Thy1
8_Member	GO Biological Processes	GO:0098609	cell-cell adhesion	-2.05643	-0.00283189	13/748	12721,16414,18208,20201,20202,20343,20344,20345,20533,20739,21838,114873,270120	Coro1a,Itgb2,Ntn1,S100a8,S100a9,Sell,Selp,Selplg,Slc4a1,Spta1,Thy1,Dscaml1,Fat3
8_Member	KEGG Pathway	mmu05150	Staphylococcus aureus infection	-2.04998	0	3/52	16414,20344,20345	Itgb2,Selp,Selplg
9_Summary	GO Biological Processes	GO:0043269	regulation of ion transport	-3.41996	-0.881122	16/737	12349,12372,12478,12495,12721,16523,17395,18546,21838,22368,70357,80334,80976,100102,171180,227618,11550,12308,12765,17869,18166,20533,23833,53313,192113,216749,12351	Car2,Casq1,Cd19,Entpd1,Coro1a,Kcnj8,Mmp9,Pcp4,Thy1,Trpv2,Kcnip1,Kcnip4,Syt13,Pcsk9,Syt12,Lrrc26,Adra1d,Calb2,Cxcr2,Myc,Npy1r,Slc4a1,Cd52,Atp2a3,Atp12a,Nmur2,Car4
9_Member	GO Biological Processes	GO:0043269	regulation of ion transport	-3.41996	-0.881122	16/737	12349,12372,12478,12495,12721,16523,17395,18546,21838,22368,70357,80334,80976,100102,171180,227618	Car2,Casq1,Cd19,Entpd1,Coro1a,Kcnj8,Mmp9,Pcp4,Thy1,Trpv2,Kcnip1,Kcnip4,Syt13,Pcsk9,Syt12,Lrrc26
9_Member	GO Biological Processes	GO:0030003	cellular cation homeostasis	-3.4015	-0.878749	15/666	11550,12308,12349,12372,12478,12721,12765,17869,18166,20533,21838,23833,53313,192113,216749	Adra1d,Calb2,Car2,Casq1,Cd19,Coro1a,Cxcr2,Myc,Npy1r,Slc4a1,Thy1,Cd52,Atp2a3,Atp12a,Nmur2
9_Member	GO Biological Processes	GO:0006873	cellular ion homeostasis	-3.30748	-0.820856	15/680	11550,12308,12349,12372,12478,12721,12765,17869,18166,20533,21838,23833,53313,192113,216749	Adra1d,Calb2,Car2,Casq1,Cd19,Coro1a,Cxcr2,Myc,Npy1r,Slc4a1,Thy1,Cd52,Atp2a3,Atp12a,Nmur2
9_Member	GO Biological Processes	GO:0055080	cation homeostasis	-3.30582	-0.820856	16/755	11550,12308,12349,12351,12372,12478,12721,12765,17869,18166,20533,21838,23833,53313,192113,216749	Adra1d,Calb2,Car2,Car4,Casq1,Cd19,Coro1a,Cxcr2,Myc,Npy1r,Slc4a1,Thy1,Cd52,Atp2a3,Atp12a,Nmur2
9_Member	GO Biological Processes	GO:0098771	inorganic ion homeostasis	-3.2259	-0.768966	16/768	11550,12308,12349,12351,12372,12478,12721,12765,17869,18166,20533,21838,23833,53313,192113,216749	Adra1d,Calb2,Car2,Car4,Casq1,Cd19,Coro1a,Cxcr2,Myc,Npy1r,Slc4a1,Thy1,Cd52,Atp2a3,Atp12a,Nmur2
9_Member	GO Biological Processes	GO:0006875	cellular metal ion homeostasis	-2.83575	-0.510352	13/604	11550,12308,12372,12478,12721,12765,17869,18166,21838,23833,53313,192113,216749	Adra1d,Calb2,Casq1,Cd19,Coro1a,Cxcr2,Myc,Npy1r,Thy1,Cd52,Atp2a3,Atp12a,Nmur2
9_Member	GO Biological Processes	GO:0051480	regulation of cytosolic calcium ion concentration	-2.8286	-0.509963	10/391	11550,12308,12372,12478,12721,12765,18166,21838,23833,216749	Adra1d,Calb2,Casq1,Cd19,Coro1a,Cxcr2,Npy1r,Thy1,Cd52,Nmur2
9_Member	GO Biological Processes	GO:0006874	cellular calcium ion homeostasis	-2.60691	-0.377223	11/491	11550,12308,12372,12478,12721,12765,18166,21838,23833,53313,216749	Adra1d,Calb2,Casq1,Cd19,Coro1a,Cxcr2,Npy1r,Thy1,Cd52,Atp2a3,Nmur2
9_Member	GO Biological Processes	GO:1904062	regulation of cation transmembrane transport	-2.54529	-0.335249	9/358	12372,12478,12721,17395,21838,70357,80334,100102,227618	Casq1,Cd19,Coro1a,Mmp9,Thy1,Kcnip1,Kcnip4,Pcsk9,Lrrc26
9_Member	GO Biological Processes	GO:0034762	regulation of transmembrane transport	-2.51554	-0.313961	12/580	12349,12372,12478,12721,16523,17395,17869,21838,70357,80334,100102,227618	Car2,Casq1,Cd19,Coro1a,Kcnj8,Mmp9,Myc,Thy1,Kcnip1,Kcnip4,Pcsk9,Lrrc26
9_Member	GO Biological Processes	GO:0055074	calcium ion homeostasis	-2.50713	-0.312203	11/506	11550,12308,12372,12478,12721,12765,18166,21838,23833,53313,216749	Adra1d,Calb2,Casq1,Cd19,Coro1a,Cxcr2,Npy1r,Thy1,Cd52,Atp2a3,Nmur2
9_Member	GO Biological Processes	GO:0072503	cellular divalent inorganic cation homeostasis	-2.44932	-0.276112	11/515	11550,12308,12372,12478,12721,12765,18166,21838,23833,53313,216749	Adra1d,Calb2,Casq1,Cd19,Coro1a,Cxcr2,Npy1r,Thy1,Cd52,Atp2a3,Nmur2
9_Member	GO Biological Processes	GO:0051279	regulation of release of sequestered calcium ion into cytosol	-2.39131	-0.228564	4/79	12372,12478,12721,21838	Casq1,Cd19,Coro1a,Thy1
9_Member	GO Biological Processes	GO:0055065	metal ion homeostasis	-2.37088	-0.227533	13/684	11550,12308,12372,12478,12721,12765,17869,18166,21838,23833,53313,192113,216749	Adra1d,Calb2,Casq1,Cd19,Coro1a,Cxcr2,Myc,Npy1r,Thy1,Cd52,Atp2a3,Atp12a,Nmur2
9_Member	GO Biological Processes	GO:0051281	positive regulation of release of sequestered calcium ion into cytosol	-2.33815	-0.203469	3/41	12372,12478,21838	Casq1,Cd19,Thy1
9_Member	GO Biological Processes	GO:0072507	divalent inorganic cation homeostasis	-2.30818	-0.181783	11/538	11550,12308,12372,12478,12721,12765,18166,21838,23833,53313,216749	Adra1d,Calb2,Casq1,Cd19,Coro1a,Cxcr2,Npy1r,Thy1,Cd52,Atp2a3,Nmur2
9_Member	GO Biological Processes	GO:0098655	cation transmembrane transport	-2.21288	-0.105099	13/715	12372,12478,12721,16523,17395,21838,22368,53313,70357,80334,100102,192113,227618	Casq1,Cd19,Coro1a,Kcnj8,Mmp9,Thy1,Trpv2,Atp2a3,Kcnip1,Kcnip4,Pcsk9,Atp12a,Lrrc26
9_Member	GO Biological Processes	GO:0098662	inorganic cation transmembrane transport	-2.19564	-0.090884	12/637	12372,12478,12721,16523,21838,22368,53313,70357,80334,100102,192113,227618	Casq1,Cd19,Coro1a,Kcnj8,Thy1,Trpv2,Atp2a3,Kcnip1,Kcnip4,Pcsk9,Atp12a,Lrrc26
9_Member	GO Biological Processes	GO:0034765	regulation of ion transmembrane transport	-2.15427	-0.0643455	10/487	12372,12478,12721,16523,17395,21838,70357,80334,100102,227618	Casq1,Cd19,Coro1a,Kcnj8,Mmp9,Thy1,Kcnip1,Kcnip4,Pcsk9,Lrrc26
9_Member	GO Biological Processes	GO:0007204	positive regulation of cytosolic calcium ion concentration	-2.11893	-0.0405054	8/344	11550,12372,12478,12721,12765,21838,23833,216749	Adra1d,Casq1,Cd19,Coro1a,Cxcr2,Thy1,Cd52,Nmur2
9_Member	GO Biological Processes	GO:0010959	regulation of metal ion transport	-2.03674	0	9/430	12372,12478,12721,21838,22368,70357,80334,100102,227618	Casq1,Cd19,Coro1a,Thy1,Trpv2,Kcnip1,Kcnip4,Pcsk9,Lrrc26
10_Summary	GO Biological Processes	GO:0090596	sensory organ morphogenesis	-2.99047	-0.619445	9/308	12142,17869,18208,20378,21838,58198,107587,225998,270120,15111,17986,57266,654812,17395	Prdm1,Myc,Ntn1,Frzb,Thy1,Sall1,Osr2,Rorb,Fat3,Hand2,Ndp,Cxcl14,Angptl7,Mmp9
10_Member	GO Biological Processes	GO:0090596	sensory organ morphogenesis	-2.99047	-0.619445	9/308	12142,17869,18208,20378,21838,58198,107587,225998,270120	Prdm1,Myc,Ntn1,Frzb,Thy1,Sall1,Osr2,Rorb,Fat3
10_Member	GO Biological Processes	GO:0007423	sensory organ development	-2.74783	-0.469255	13/618	12142,15111,17869,17986,18208,20378,21838,57266,58198,107587,225998,270120,654812	Prdm1,Hand2,Myc,Ndp,Ntn1,Frzb,Thy1,Cxcl14,Sall1,Osr2,Rorb,Fat3,Angptl7
10_Member	GO Biological Processes	GO:0042471	ear morphogenesis	-2.23607	-0.113467	5/139	17869,18208,20378,58198,107587	Myc,Ntn1,Frzb,Sall1,Osr2
10_Member	GO Biological Processes	GO:0030857	negative regulation of epithelial cell differentiation	-2.14609	-0.0590687	3/48	17395,20378,58198	Mmp9,Frzb,Sall1
11_Summary	Reactome Gene Sets	R-MMU-6798695	Neutrophil degranulation	-2.97967	-0.61418	12/510	12182,12765,15439,16414,17394,17395,17523,20201,20202,21946,69189,231507	Bst1,Cxcr2,Hp,Itgb2,Mmp8,Mmp9,Mpo,S100a8,S100a9,Pglyrp1,Mcemp1,Plac8
11_Member	Reactome Gene Sets	R-MMU-6798695	Neutrophil degranulation	-2.97967	-0.61418	12/510	12182,12765,15439,16414,17394,17395,17523,20201,20202,21946,69189,231507	Bst1,Cxcr2,Hp,Itgb2,Mmp8,Mmp9,Mpo,S100a8,S100a9,Pglyrp1,Mcemp1,Plac8
12_Summary	GO Biological Processes	GO:1900120	regulation of receptor binding	-2.86338	-0.524546	3/27	17395,53313,100102	Mmp9,Atp2a3,Pcsk9
12_Member	GO Biological Processes	GO:1900120	regulation of receptor binding	-2.86338	-0.524546	3/27	17395,53313,100102	Mmp9,Atp2a3,Pcsk9
13_Summary	GO Biological Processes	GO:1904018	positive regulation of vasculature development	-2.80079	-0.491913	7/206	12765,14181,16414,17395,18654,67888,100038489,12142,15111,17986,18022,21349,21838,110542,654812	Cxcr2,Fgfbp1,Itgb2,Mmp9,Pgf,Tmem100,Apela,Prdm1,Hand2,Ndp,Nfe2,Tal1,Thy1,Amhr2,Angptl7
13_Member	GO Biological Processes	GO:1904018	positive regulation of vasculature development	-2.80079	-0.491913	7/206	12765,14181,16414,17395,18654,67888,100038489	Cxcr2,Fgfbp1,Itgb2,Mmp9,Pgf,Tmem100,Apela
13_Member	GO Biological Processes	GO:0001944	vasculature development	-2.78215	-0.47808	15/767	12142,12765,14181,15111,16414,17395,17986,18022,18654,21349,21838,67888,110542,654812,100038489	Prdm1,Cxcr2,Fgfbp1,Hand2,Itgb2,Mmp9,Ndp,Nfe2,Pgf,Tal1,Thy1,Tmem100,Amhr2,Angptl7,Apela
13_Member	GO Biological Processes	GO:0072358	cardiovascular system development	-2.71149	-0.448376	15/780	12142,12765,14181,15111,16414,17395,17986,18022,18654,21349,21838,67888,110542,654812,100038489	Prdm1,Cxcr2,Fgfbp1,Hand2,Itgb2,Mmp9,Ndp,Nfe2,Pgf,Tal1,Thy1,Tmem100,Amhr2,Angptl7,Apela
13_Member	GO Biological Processes	GO:0045766	positive regulation of angiogenesis	-2.35872	-0.219459	6/186	12765,14181,16414,17395,18654,100038489	Cxcr2,Fgfbp1,Itgb2,Mmp9,Pgf,Apela
13_Member	GO Biological Processes	GO:0001568	blood vessel development	-2.13558	-0.0514406	13/731	12142,12765,14181,15111,16414,17395,18022,18654,21349,21838,67888,110542,100038489	Prdm1,Cxcr2,Fgfbp1,Hand2,Itgb2,Mmp9,Nfe2,Pgf,Tal1,Thy1,Tmem100,Amhr2,Apela
13_Member	GO Biological Processes	GO:1901342	regulation of vasculature development	-2.09018	-0.0239229	8/348	12765,14181,16414,17395,18654,67888,654812,100038489	Cxcr2,Fgfbp1,Itgb2,Mmp9,Pgf,Tmem100,Angptl7,Apela
14_Summary	GO Biological Processes	GO:0043388	positive regulation of DNA binding	-2.72393	-0.456453	4/64	15111,17394,17395,17869,278507,12836	Hand2,Mmp8,Mmp9,Myc,Wfikkn2,Col7a1
14_Member	GO Biological Processes	GO:0043388	positive regulation of DNA binding	-2.72393	-0.456453	4/64	15111,17394,17395,17869	Hand2,Mmp8,Mmp9,Myc
14_Member	GO Biological Processes	GO:0051101	regulation of DNA binding	-2.38676	-0.227533	5/128	15111,17394,17395,17869,278507	Hand2,Mmp8,Mmp9,Myc,Wfikkn2
14_Member	Reactome Gene Sets	R-MMU-1442490	Collagen degradation	-2.00501	0	3/54	12836,17394,17395	Col7a1,Mmp8,Mmp9
15_Summary	Reactome Gene Sets	R-MMU-397014	Muscle contraction	-2.51262	-0.313961	6/173	11459,12372,53313,70357,80334,98932	Acta1,Casq1,Atp2a3,Kcnip1,Kcnip4,Myl9
15_Member	Reactome Gene Sets	R-MMU-397014	Muscle contraction	-2.51262	-0.313961	6/173	11459,12372,53313,70357,80334,98932	Acta1,Casq1,Atp2a3,Kcnip1,Kcnip4,Myl9
16_Summary	KEGG Pathway	mmu05202	Transcriptional misregulation in cancer	-2.46376	-0.28343	6/177	12427,15395,15396,17395,17523,17869	Ccna1,Hoxa10,Hoxa11,Mmp9,Mpo,Myc
16_Member	KEGG Pathway	mmu05202	Transcriptional misregulation in cancer	-2.46376	-0.28343	6/177	12427,15395,15396,17395,17523,17869	Ccna1,Hoxa10,Hoxa11,Mmp9,Mpo,Myc
17_Summary	GO Biological Processes	GO:0031623	receptor internalization	-2.37242	-0.227533	5/129	12765,14799,16414,18205,100102	Cxcr2,Gria1,Itgb2,Ntf3,Pcsk9
17_Member	GO Biological Processes	GO:0031623	receptor internalization	-2.37242	-0.227533	5/129	12765,14799,16414,18205,100102	Cxcr2,Gria1,Itgb2,Ntf3,Pcsk9
18_Summary	Reactome Gene Sets	R-MMU-163125	Post-translational modification: synthesis of GPI-anchored proteins	-2.37177	-0.227533	4/80	12182,18488,21838,23833	Bst1,Cntn3,Thy1,Cd52
18_Member	Reactome Gene Sets	R-MMU-163125	Post-translational modification: synthesis of GPI-anchored proteins	-2.37177	-0.227533	4/80	12182,18488,21838,23833	Bst1,Cntn3,Thy1,Cd52
19_Summary	GO Biological Processes	GO:0050918	positive chemotaxis	-2.22429	-0.113467	3/45	12721,18205,18654	Coro1a,Ntf3,Pgf
19_Member	GO Biological Processes	GO:0050918	positive chemotaxis	-2.22429	-0.113467	3/45	12721,18205,18654	Coro1a,Ntf3,Pgf
20_Summary	GO Biological Processes	GO:0042462	eye photoreceptor cell development	-2.22429	-0.113467	3/45	12142,21838,225998	Prdm1,Thy1,Rorb
20_Member	GO Biological Processes	GO:0042462	eye photoreceptor cell development	-2.22429	-0.113467	3/45	12142,21838,225998	Prdm1,Thy1,Rorb
