# Supplementary material for: A role for orphan nuclear receptor liver receptor homolog-1 (LRH-1, NR5A2) in primordial follicle activation
Source: Sci Rep. 2021 Jan 13;11:1079. doi: 10.1038/s41598-020-80178-4 (PMC7807074; doi:10.1038/s41598-020-80178-4)
Supplement: Supplementary file 4 — Supplementary Table 3. [file 41598_2020_80178_MOESM4_ESM.xlsx]

## Sheet: Annotation
A Role for Orphan Nuclear Receptor Liver Receptor Homolog-1 (LRH-1, NR5A2) in Primordial Follicle Activation
Marie-Charlotte Meinsohn1+, Camilla H. K. Hughes1+, Anthony Estienne1,
Hatice D. Saatcioglu2, David Pépin2, Raj Duggavathi3, and Bruce D. Murphy1*
1Centre de recherche en reproduction et fertilité, Université de Montréal, 3200 rue Sicotte, St-Hyacinthe Qc Canada J2S 7C6
2Pediatric Surgical Research Laboratories, Simches Research Center, Massachusetts General Hospital, 185 Cambridge street, Boston, MA, 02114 USA;
3Department of Animal Science, McGill University, MS1085, 21111 Lakeshore Rd., Ste-Anne de Bellevue, Qc Canada H9X 3V9;
+Contributed equally.
Supplementary table S3. Complete metascape pathway analysis of transcripts upregulated by NR5A2 cKO
Input ID	Gene ID	Type	Tax ID	Homologene Gene ID	Homologene Gene Tax ID	Gene Symbol	Description	Biological Process (GO)	GO:0051321 meiotic cell cycle	GO:0034587 piRNA metabolic process	GO:0022412 cellular process involved in r	GO:0040020 regulation of meiotic nuclear	GO:0046660 female sex differentiation	GO:0022403 cell cycle phase	GO:0050957 equilibrioception	GO:0019079 viral genome replication	GO:0110111 negative regulation of animal	GO:0010259 multicellular organism aging	R-MMU-383280 Nuclear Receptor transcription	GO:0048485 sympathetic nervous system dev	mmu04320 Dorso-ventral axis formation	R-MMU-8955332 Carboxyterminal post-translati	GO:0060395 SMAD protein signal transducti	GO:0060968 regulation of gene silencing	GO:0031058 positive regulation of histone	GO:2000242 negative regulation of reprodu	GO:0048167 regulation of synaptic plastic	GO:0003407 neural retina development
239167	239167	Gene_ID	M. musculus	239167	M. musculus	Synb	syncytin b	GO:0014905 myoblast fusion involved in skeletal muscle regeneration;GO:0014908 myotube differentiation involved in skeletal muscle regeneration;GO:0060716 labyrinthine layer blood vessel development	0	0	0	0	1	0	0	0	0	0	0	0	0	0	0	0	0	0	0	0
52670	52670	Gene_ID	M. musculus	52670	M. musculus	Cpsf4l	cleavage and polyadenylation specific factor 4-like	GO:0098789 pre-mRNA cleavage required for polyadenylation;GO:0098787 mRNA cleavage involved in mRNA processing;GO:0006379 mRNA cleavage	0	0	0	0	0	0	0	0	0	0	0	0	0	0	0	0	0	0	0	0
76898	76898	Gene_ID	M. musculus	76898	M. musculus	B3gat1	beta-1,3-glucuronyltransferase 1 (glucuronosyltransferase P)	GO:0050650 chondroitin sulfate proteoglycan biosynthetic process;GO:0050654 chondroitin sulfate proteoglycan metabolic process;GO:0030166 proteoglycan biosynthetic process	0	0	0	0	0	0	0	0	0	0	0	0	0	0	0	0	0	0	0	0
11878	11878	Gene_ID	M. musculus	11878	M. musculus	Arx	aristaless related homeobox	GO:0021831 embryonic olfactory bulb interneuron precursor migration;GO:0021853 cerebral cortex GABAergic interneuron migration;GO:0021830 interneuron migration from the subpallium to the cortex	0	0	0	0	0	0	0	0	0	0	0	0	0	0	0	0	0	0	0	0
100037278	100037278	Gene_ID	M. musculus	100037278	M. musculus	Fam129c	family with sequence similarity 129, member C	GO:0008150 biological_process	0	0	0	0	0	0	0	0	0	0	0	0	0	0	0	0	0	0	0	0
329324	329324	Gene_ID	M. musculus	329324	M. musculus	Syt14	synaptotagmin XIV		0	0	0	0	0	0	0	0	0	0	0	0	0	0	0	0	0	0	0	0
223917	223917	Gene_ID	M. musculus	223917	M. musculus	Krt79	keratin 79		0	0	0	0	0	0	0	0	0	0	0	0	0	0	0	0	0	0	0	0
22061	22061	Gene_ID	M. musculus	22061	M. musculus	Trp63	transformation related protein 63	GO:1904674 positive regulation of somatic stem cell population maintenance;GO:0033147 negative regulation of intracellular estrogen receptor signaling pathway;GO:0060529 squamous basal epithelial stem cell differentiation involved in prostate gland acinus development	0	0	0	1	1	0	0	0	0	1	0	1	0	0	0	0	0	0	0	0
73144	73144	Gene_ID	M. musculus	73144	M. musculus	Mir100hg	Mir100 Mirlet7a-2 Mir125b-1 cluster host gene	GO:0008150 biological_process	0	0	0	0	0	0	0	0	0	0	0	0	0	0	0	0	0	0	0	0
74309	74309	Gene_ID	M. musculus	74309	M. musculus	Osbp2	oxysterol binding protein 2	GO:0007286 spermatid development;GO:0048515 spermatid differentiation;GO:0007283 spermatogenesis	0	0	1	0	0	0	0	0	0	0	0	0	0	0	0	0	0	0	0	0
66569	66569	Gene_ID	M. musculus	66569	M. musculus	Gdpd1	glycerophosphodiester phosphodiesterase domain containing 1	GO:0070291 N-acylethanolamine metabolic process;GO:0042439 ethanolamine-containing compound metabolic process;GO:0046475 glycerophospholipid catabolic process	0	0	0	0	0	0	0	0	0	0	0	0	0	0	0	0	0	0	0	0
52850	52850	Gene_ID	M. musculus	52850	M. musculus	Sgsm1	small G protein signaling modulator 1	GO:0090630 activation of GTPase activity;GO:0043547 positive regulation of GTPase activity;GO:0043087 regulation of GTPase activity	0	0	0	0	0	0	0	0	0	0	0	0	0	0	0	0	0	0	0	0
212980	212980	Gene_ID	M. musculus	212980	M. musculus	Slc45a3	solute carrier family 45, member 3	GO:0015770 sucrose transport;GO:0045723 positive regulation of fatty acid biosynthetic process;GO:0015766 disaccharide transport	0	0	0	0	0	0	0	0	0	0	0	0	0	0	0	0	0	0	0	0
268480	268480	Gene_ID	M. musculus	268480	M. musculus	Rapgefl1	Rap guanine nucleotide exchange factor (GEF)-like 1	GO:0007264 small GTPase mediated signal transduction;GO:0035556 intracellular signal transduction;GO:0007165 signal transduction	0	0	0	0	0	0	0	0	0	0	0	0	0	0	0	0	0	0	0	0
72168	72168	Gene_ID	M. musculus	72168	M. musculus	Aifm3	apoptosis-inducing factor, mitochondrion-associated 3	GO:0097194 execution phase of apoptosis;GO:0006915 apoptotic process;GO:0012501 programmed cell death	0	0	0	0	0	0	0	0	0	0	0	0	0	0	0	0	0	0	0	0
238266	238266	Gene_ID	M. musculus	238266	M. musculus	Syt16	synaptotagmin XVI	GO:0006887 exocytosis;GO:0032940 secretion by cell;GO:0046903 secretion	0	0	0	0	0	0	0	0	0	0	0	0	0	0	0	0	0	0	0	0
434794	434794	Gene_ID	M. musculus	434794	M. musculus	Xlr4a	X-linked lymphocyte-regulated 4A	GO:0007286 spermatid development;GO:0048515 spermatid differentiation;GO:0007283 spermatogenesis	1	0	1	0	0	0	0	0	0	0	0	0	0	0	0	0	0	0	0	0
104271	104271	Gene_ID	M. musculus	104271	M. musculus	Tex15	testis expressed gene 15	GO:0007130 synaptonemal complex assembly;GO:0007129 synapsis;GO:0010569 regulation of double-strand break repair via homologous recombination	1	0	1	0	1	0	0	0	0	0	0	0	0	0	0	0	0	0	0	0
69440	69440	Gene_ID	M. musculus	69440	M. musculus	Dennd6b	DENN/MADD domain containing 6B		0	0	0	0	0	0	0	0	0	0	0	0	0	0	0	0	0	0	0	0
54712	54712	Gene_ID	M. musculus	54712	M. musculus	Plxnc1	plexin C1	GO:1902287 semaphorin-plexin signaling pathway involved in axon guidance;GO:1902285 semaphorin-plexin signaling pathway involved in neuron projection guidance;GO:0050772 positive regulation of axonogenesis	0	0	0	0	0	0	0	0	0	0	0	0	0	0	0	0	0	0	0	0
17248	17248	Gene_ID	M. musculus	17248	M. musculus	Mdm4	transformed mouse 3T3 cell double minute 4	GO:1902254 negative regulation of intrinsic apoptotic signaling pathway by p53 class mediator;GO:0003283 atrial septum development;GO:0003181 atrioventricular valve morphogenesis	0	0	0	1	0	0	0	0	0	0	0	0	0	0	0	0	0	0	0	0
17450	17450	Gene_ID	M. musculus	17450	M. musculus	Morc1	microrchidia 1	GO:0044026 DNA hypermethylation;GO:2000143 negative regulation of DNA-templated transcription, initiation;GO:0043046 DNA methylation involved in gamete generation	0	1	1	0	0	0	0	0	0	0	0	0	0	0	0	0	0	0	0	0
74365	74365	Gene_ID	M. musculus	74365	M. musculus	Lonrf3	LON peptidase N-terminal domain and ring finger 3		0	0	0	0	0	0	0	0	0	0	0	0	0	0	0	0	0	0	0	0
83961	83961	Gene_ID	M. musculus	83961	M. musculus	Nrg4	neuregulin 4	GO:0007399 nervous system development;GO:0035556 intracellular signal transduction;GO:0048513 animal organ development	0	0	0	0	0	0	0	0	0	0	0	0	0	0	0	0	0	0	0	0
69291	69291	Gene_ID	M. musculus	69291	M. musculus	1700001L05Rik	RIKEN cDNA 1700001L05 gene	GO:0008150 biological_process	0	0	0	0	0	0	0	0	0	0	0	0	0	0	0	0	0	0	0	0
74464	74464	Gene_ID	M. musculus	74464	M. musculus	Zswim5	zinc finger SWIM-type containing 5	GO:1902667 regulation of axon guidance;GO:0050770 regulation of axonogenesis;GO:0007411 axon guidance	0	0	0	0	0	0	0	0	0	0	0	0	0	0	0	0	0	0	0	0
68947	68947	Gene_ID	M. musculus	68947	M. musculus	Chst8	carbohydrate sulfotransferase 8	GO:0016486 peptide hormone processing;GO:0030166 proteoglycan biosynthetic process;GO:0006029 proteoglycan metabolic process	0	0	0	0	0	0	0	0	0	0	0	0	0	0	0	0	0	0	0	0
67475	67475	Gene_ID	M. musculus	67475	M. musculus	Ero1b	endoplasmic reticulum oxidoreductase 1 beta	GO:0030070 insulin processing;GO:0018401 peptidyl-proline hydroxylation to 4-hydroxy-L-proline;GO:0019471 4-hydroxyproline metabolic process	0	0	0	0	0	0	0	0	0	0	0	0	0	0	0	0	0	0	0	0
50769	50769	Gene_ID	M. musculus	50769	M. musculus	Atp8a2	ATPase, aminophospholipid transporter-like, class I, type 8A, member 2	GO:0061092 positive regulation of phospholipid translocation;GO:0003011 involuntary skeletal muscle contraction;GO:0061091 regulation of phospholipid translocation	0	0	0	0	0	0	1	0	0	0	0	0	0	0	0	0	0	0	0	1
26423	26423	Gene_ID	M. musculus	26423	M. musculus	Nr5a1	nuclear receptor subfamily 5, group A, member 1	GO:2000195 negative regulation of female gonad development;GO:2000020 positive regulation of male gonad development;GO:1905940 negative regulation of gonad development	0	0	0	1	1	0	0	0	0	1	1	0	0	0	0	0	0	1	0	0
56087	56087	Gene_ID	M. musculus	56087	M. musculus	Dnah10	dynein, axonemal, heavy chain 10	GO:0003341 cilium movement;GO:0007018 microtubule-based movement;GO:0007017 microtubule-based process	0	0	0	0	0	0	0	0	0	0	0	0	0	0	0	0	0	0	0	0
215095	215095	Gene_ID	M. musculus	215095	M. musculus	Astl	astacin-like metalloendopeptidase (M12 family)	GO:2000360 negative regulation of binding of sperm to zona pellucida;GO:2000359 regulation of binding of sperm to zona pellucida;GO:0060468 prevention of polyspermy	1	0	0	1	0	0	0	0	0	0	0	0	0	0	0	0	0	1	0	0
98558	98558	Gene_ID	M. musculus	98558	M. musculus	Mael	maelstrom spermatogenic transposon silencer	GO:0043046 DNA methylation involved in gamete generation;GO:0007129 synapsis;GO:0060964 regulation of gene silencing by miRNA	1	1	1	0	0	0	0	0	0	0	0	0	0	0	0	1	0	0	0	0
22152	22152	Gene_ID	M. musculus	22152	M. musculus	Tubb3	tubulin, beta 3 class III	GO:1990791 dorsal root ganglion development;GO:0038007 netrin-activated signaling pathway;GO:0061548 ganglion development	0	0	0	0	0	0	0	0	0	0	0	0	0	1	0	0	0	0	0	0
76527	76527	Gene_ID	M. musculus	76527	M. musculus	Il34	interleukin 34	GO:0045657 positive regulation of monocyte differentiation;GO:0045651 positive regulation of macrophage differentiation;GO:0045655 regulation of monocyte differentiation	0	0	0	0	0	0	0	0	0	0	0	0	0	0	0	0	0	0	0	0
13924	13924	Gene_ID	M. musculus	13924	M. musculus	Ptprv	protein tyrosine phosphatase, receptor type, V	GO:0006470 protein dephosphorylation;GO:0016311 dephosphorylation;GO:0006796 phosphate-containing compound metabolic process	0	0	0	0	0	0	0	0	0	0	0	0	0	0	0	0	0	0	0	0
69159	69159	Gene_ID	M. musculus	69159	M. musculus	Rhebl1	Ras homolog enriched in brain like 1	GO:0051092 positive regulation of NF-kappaB transcription factor activity;GO:0051091 positive regulation of DNA-binding transcription factor activity;GO:0031929 TOR signaling	0	0	0	0	0	0	0	0	0	0	0	0	0	0	0	0	0	0	0	0
268451	268451	Gene_ID	M. musculus	268451	M. musculus	Rab11fip4	RAB11 family interacting protein 4 (class II)	GO:1903452 positive regulation of G1 to G0 transition;GO:1903450 regulation of G1 to G0 transition;GO:0070314 G1 to G0 transition	0	0	0	1	0	0	0	0	0	0	0	0	0	0	0	0	0	0	0	1
77632	77632	Gene_ID	M. musculus	77632	M. musculus	Pramef12	PRAME family member 12	GO:0008150 biological_process	0	0	0	0	0	0	0	0	0	0	0	0	0	0	0	0	0	0	0	0
385493	385493	Gene_ID	M. musculus	385493	M. musculus	AU015836	expressed sequence AU015836	GO:0045041 protein import into mitochondrial intermembrane space;GO:0022417 protein maturation by protein folding;GO:0006626 protein targeting to mitochondrion	0	0	0	0	0	0	0	0	0	0	0	0	0	0	0	0	0	0	0	0
13206	13206	Gene_ID	M. musculus	13206	M. musculus	Ddx4	DEAD (Asp-Glu-Ala-Asp) box polypeptide 4	GO:1990511 piRNA biosynthetic process;GO:0043046 DNA methylation involved in gamete generation;GO:0007141 male meiosis I	1	1	1	0	0	0	0	0	0	0	0	0	0	0	0	0	0	0	0	0
213389	213389	Gene_ID	M. musculus	213389	M. musculus	Prdm9	PR domain containing 9	GO:1905437 positive regulation of histone H3-K4 trimethylation;GO:2001255 positive regulation of histone H3-K36 trimethylation;GO:1905435 regulation of histone H3-K4 trimethylation	1	1	1	1	0	0	0	0	0	0	0	0	0	0	0	0	1	0	0	0
269954	269954	Gene_ID	M. musculus	269954	M. musculus	Ttll13	tubulin tyrosine ligase-like family, member 13	GO:0006464 cellular protein modification process;GO:0036211 protein modification process;GO:0043412 macromolecule modification	0	0	0	0	0	0	0	0	0	0	0	0	0	1	0	0	0	0	0	0
381686	381686	Gene_ID	M. musculus	381686	M. musculus	Kpna7	karyopherin alpha 7 (importin alpha 8)	GO:1902466 positive regulation of histone H3-K27 trimethylation;GO:1902464 regulation of histone H3-K27 trimethylation;GO:0061087 positive regulation of histone H3-K27 methylation	0	1	0	0	0	0	0	0	0	0	0	0	0	0	0	0	1	0	0	0
320558	320558	Gene_ID	M. musculus	320558	M. musculus	Sycp2	synaptonemal complex protein 2	GO:0000080 mitotic G1 phase;GO:0051318 G1 phase;GO:0051329 mitotic interphase	1	0	1	1	1	1	0	0	0	0	0	0	0	0	0	0	0	0	0	0
320662	320662	Gene_ID	M. musculus	320662	M. musculus	Casc1	cancer susceptibility candidate 1	GO:0051012 microtubule sliding;GO:0007018 microtubule-based movement;GO:0007017 microtubule-based process	0	0	0	0	0	0	0	0	0	0	0	0	0	0	0	0	0	0	0	0
101100	101100	Gene_ID	M. musculus	101100	M. musculus	Ttll3	tubulin tyrosine ligase-like family, member 3	GO:0018094 protein polyglycylation;GO:0018200 peptidyl-glutamic acid modification;GO:0060271 cilium assembly	0	0	0	0	0	0	0	0	0	0	0	0	0	1	0	0	0	0	0	0
74644	74644	Gene_ID	M. musculus	74644	M. musculus	4930426D05Rik	RIKEN cDNA 4930426D05 gene		0	0	0	0	0	0	0	0	0	0	0	0	0	0	0	0	0	0	0	0
58229	58229	Gene_ID	M. musculus	58229	M. musculus	Efcc1	EF hand and coiled-coil domain containing 1	GO:0008150 biological_process	0	0	0	0	0	0	0	0	0	0	0	0	0	0	0	0	0	0	0	0
78809	78809	Gene_ID	M. musculus	78809	M. musculus	4930562C15Rik	RIKEN cDNA 4930562C15 gene	GO:0008150 biological_process	0	0	0	0	0	0	0	0	0	0	0	0	0	0	0	0	0	0	0	0
16590	16590	Gene_ID	M. musculus	16590	M. musculus	Kit	KIT proto-oncogene receptor tyrosine kinase	GO:0120072 positive regulation of pyloric antrum smooth muscle contraction;GO:0120071 regulation of pyloric antrum smooth muscle contraction;GO:0120065 pyloric antrum smooth muscle contraction	0	0	1	0	1	0	0	0	0	0	0	0	0	0	0	0	0	0	1	0
207215	207215	Gene_ID	M. musculus	207215	M. musculus	Fbxo40	F-box protein 40	GO:0042692 muscle cell differentiation;GO:0061061 muscle structure development;GO:0030154 cell differentiation	0	0	0	0	0	0	0	0	0	0	0	0	0	0	0	0	0	0	0	0
72578	72578	Gene_ID	M. musculus	72578	M. musculus	2700054A10Rik	RIKEN cDNA 2700054A10 gene	GO:0008150 biological_process	0	0	0	0	0	0	0	0	0	0	0	0	0	0	0	0	0	0	0	0
100041347	100041347	Gene_ID	M. musculus	100041347	M. musculus	Ccdc201	coiled coil domain 201		0	0	0	0	0	0	0	0	0	0	0	0	0	0	0	0	0	0	0	0
432677	432677	Gene_ID	M. musculus	432677	M. musculus	Vrtn	vertebrae development associated	GO:0000122 negative regulation of transcription by RNA polymerase II;GO:0045892 negative regulation of transcription, DNA-templated;GO:1903507 negative regulation of nucleic acid-templated transcription	0	0	0	0	0	0	0	0	0	0	0	0	0	0	0	0	0	0	0	0
231699	231699	Gene_ID	M. musculus	231699	M. musculus	Oas1e	2'-5' oligoadenylate synthetase 1E	GO:0045071 negative regulation of viral genome replication;GO:0060700 regulation of ribonuclease activity;GO:1903901 negative regulation of viral life cycle	0	0	0	0	0	0	0	1	0	0	0	0	0	0	0	0	0	0	0	0
100039596	100039596	Gene_ID	M. musculus	100039596	M. musculus	Tcf24	transcription factor 24	GO:0006357 regulation of transcription by RNA polymerase II;GO:0006366 transcription by RNA polymerase II;GO:0006355 regulation of transcription, DNA-templated	0	0	0	0	0	0	0	0	0	0	0	0	0	0	0	0	0	0	0	0
12578	12578	Gene_ID	M. musculus	12578	M. musculus	Cdkn2a	cyclin dependent kinase inhibitor 2A	GO:0033088 negative regulation of immature T cell proliferation in thymus;GO:0060058 positive regulation of apoptotic process involved in mammary gland involution;GO:2000346 negative regulation of hepatocyte proliferation	0	0	0	1	0	0	0	0	1	0	0	0	0	0	0	0	0	0	0	0
408028	408028	Gene_ID	M. musculus	408028	M. musculus	Arhgap20os	Rho GTPase activating protein 20, opposite strand		0	0	0	0	0	0	0	0	0	0	0	0	0	0	0	0	0	0	0	0
232889	232889	Gene_ID	M. musculus	232889	M. musculus	Pla2g4c	phospholipase A2, group IVC (cytosolic, calcium-independent)	GO:0046475 glycerophospholipid catabolic process;GO:0009395 phospholipid catabolic process;GO:0046503 glycerolipid catabolic process	0	0	0	0	0	0	0	0	0	0	0	0	0	0	1	0	0	0	0	0
13116	13116	Gene_ID	M. musculus	13116	M. musculus	Cyp46a1	cytochrome P450, family 46, subfamily a, polypeptide 1	GO:0006707 cholesterol catabolic process;GO:1900271 regulation of long-term synaptic potentiation;GO:0042448 progesterone metabolic process	0	0	0	0	0	0	0	0	0	0	0	0	0	0	0	0	0	0	1	0
238217	238217	Gene_ID	M. musculus	238217	M. musculus	Rpl10l	ribosomal protein L10-like	GO:0000027 ribosomal large subunit assembly;GO:0042255 ribosome assembly;GO:0042273 ribosomal large subunit biogenesis	0	0	0	0	0	0	0	0	0	0	0	0	0	0	0	0	0	0	0	0
94244	94244	Gene_ID	M. musculus	94244	M. musculus	Fkbp6	FK506 binding protein 6	GO:0045070 positive regulation of viral genome replication;GO:0043046 DNA methylation involved in gamete generation;GO:1903902 positive regulation of viral life cycle	1	1	1	0	0	0	0	1	0	0	0	0	0	0	0	0	0	0	0	0
18241	18241	Gene_ID	M. musculus	18241	M. musculus	Gpr143	G protein-coupled receptor 143	GO:1902908 regulation of melanosome transport;GO:1903056 regulation of melanosome organization;GO:0032402 melanosome transport	0	0	0	0	0	0	0	0	0	0	0	0	0	0	0	0	0	0	0	0
105418	105418	Gene_ID	M. musculus	105418	M. musculus	E330034G19Rik	RIKEN cDNA E330034G19 gene	GO:0032436 positive regulation of proteasomal ubiquitin-dependent protein catabolic process;GO:2000060 positive regulation of ubiquitin-dependent protein catabolic process;GO:1901800 positive regulation of proteasomal protein catabolic process	0	0	0	0	0	0	0	0	0	0	0	0	0	0	0	0	0	0	0	0
269389	269389	Gene_ID	M. musculus	269389	M. musculus	Tox2	TOX high mobility group box family member 2	GO:0045944 positive regulation of transcription by RNA polymerase II;GO:0045893 positive regulation of transcription, DNA-templated;GO:1903508 positive regulation of nucleic acid-templated transcription	0	0	0	0	0	0	0	0	0	0	0	0	0	0	0	0	0	0	0	0
15485	15485	Gene_ID	M. musculus	15485	M. musculus	Hsd17b1	hydroxysteroid (17-beta) dehydrogenase 1	GO:0006703 estrogen biosynthetic process;GO:0061370 testosterone biosynthetic process;GO:0008210 estrogen metabolic process	0	0	0	0	0	0	0	0	0	0	0	0	0	0	1	0	0	0	0	0
241624	241624	Gene_ID	M. musculus	241624	M. musculus	Exd1	exonuclease 3'-5' domain containing 1	GO:0034587 piRNA metabolic process;GO:0031047 gene silencing by RNA;GO:0016458 gene silencing	1	1	0	0	0	0	0	0	0	0	0	0	0	0	0	0	0	0	0	0
60425	60425	Gene_ID	M. musculus	60425	M. musculus	Doc2g	double C2, gamma	GO:0061669 spontaneous neurotransmitter secretion;GO:0098814 spontaneous synaptic transmission;GO:0007269 neurotransmitter secretion	0	0	0	0	0	0	0	0	0	0	0	0	0	0	0	0	0	0	0	0
66961	66961	Gene_ID	M. musculus	66961	M. musculus	Neat1	nuclear paraspeckle assembly transcript 1 (non-protein coding)	GO:0030575 nuclear body organization;GO:0043954 cellular component maintenance;GO:0006997 nucleus organization	0	0	0	0	0	0	0	0	0	0	0	0	0	0	0	0	0	0	0	0
330409	330409	Gene_ID	M. musculus	330409	M. musculus	Cecr2	CECR2, histone acetyl-lysine reader	GO:0001842 neural fold formation;GO:0060122 inner ear receptor cell stereocilium organization;GO:0001843 neural tube closure	1	0	0	0	0	0	1	0	0	0	0	0	0	0	0	0	0	0	0	0
271127	271127	Gene_ID	M. musculus	271127	M. musculus	Adamts16	a disintegrin-like and metallopeptidase (reprolysin type) with thrombospondin type 1 motif, 16	GO:0001658 branching involved in ureteric bud morphogenesis;GO:0060675 ureteric bud morphogenesis;GO:0072171 mesonephric tubule morphogenesis	0	0	1	0	0	0	0	0	0	0	0	0	0	0	0	0	0	0	0	0
76998	76998	Gene_ID	M. musculus	76998	M. musculus	Fbxw27	F-box and WD-40 domain protein 27	GO:0008150 biological_process	0	0	0	0	0	0	0	0	0	0	0	0	0	0	0	0	0	0	0	0
21823	21823	Gene_ID	M. musculus	21823	M. musculus	Th	tyrosine hydroxylase	GO:0006585 dopamine biosynthetic process from tyrosine;GO:0042418 epinephrine biosynthetic process;GO:0042414 epinephrine metabolic process	0	0	0	0	0	0	1	0	0	0	0	0	0	0	0	0	0	0	0	0
71519	71519	Gene_ID	M. musculus	71519	M. musculus	Cyp2u1	cytochrome P450, family 2, subfamily u, polypeptide 1	GO:0097267 omega-hydroxylase P450 pathway;GO:0019369 arachidonic acid metabolic process;GO:0001676 long-chain fatty acid metabolic process	0	0	0	0	0	0	0	0	0	0	0	0	0	0	0	0	0	0	0	0
22715	22715	Gene_ID	M. musculus	22715	M. musculus	Zfp57	zinc finger protein 57	GO:0043045 DNA methylation involved in embryo development;GO:1901538 changes to DNA methylation involved in embryo development;GO:0006349 regulation of gene expression by genetic imprinting	0	1	0	0	0	0	0	0	0	0	0	0	0	0	0	0	0	0	0	0
214575	214575	Gene_ID	M. musculus	214575	M. musculus	Tdrd5	tudor domain containing 5	GO:0030719 P granule organization;GO:0007315 pole plasm assembly;GO:0007314 oocyte anterior/posterior axis specification	0	1	1	1	0	0	0	0	0	0	0	0	0	0	0	0	0	0	0	0
59083	59083	Gene_ID	M. musculus	59083	M. musculus	Fetub	fetuin beta	GO:0007339 binding of sperm to zona pellucida;GO:0035036 sperm-egg recognition;GO:0010951 negative regulation of endopeptidase activity	1	0	0	0	0	0	0	0	0	0	0	0	0	0	0	0	0	0	0	0
208922	208922	Gene_ID	M. musculus	208922	M. musculus	Cpeb3	cytoplasmic polyadenylation element binding protein 3	GO:1900248 negative regulation of cytoplasmic translational elongation;GO:0060213 positive regulation of nuclear-transcribed mRNA poly(A) tail shortening;GO:1900365 positive regulation of mRNA polyadenylation	0	0	0	0	0	0	0	0	0	0	0	0	1	0	0	1	0	0	1	0
329366	329366	Gene_ID	M. musculus	329366	M. musculus	Ccdc187	coiled-coil domain containing 187	GO:0034453 microtubule anchoring;GO:0000226 microtubule cytoskeleton organization;GO:0007017 microtubule-based process	0	0	0	0	0	0	0	0	0	0	0	0	0	0	0	0	0	0	0	0
171506	171506	Gene_ID	M. musculus	171506	M. musculus	H1f8	H1.8 linker histone	GO:0031936 negative regulation of chromatin silencing;GO:0044030 regulation of DNA methylation;GO:0016584 nucleosome positioning	1	1	0	0	0	0	0	0	0	0	0	0	0	0	0	1	1	0	0	0
78283	78283	Gene_ID	M. musculus	78283	M. musculus	Map7d2	MAP7 domain containing 2	GO:0000226 microtubule cytoskeleton organization;GO:0007017 microtubule-based process;GO:0007010 cytoskeleton organization	0	0	0	0	0	0	0	0	0	0	0	0	0	0	0	0	0	0	0	0
271564	271564	Gene_ID	M. musculus	271564	M. musculus	Vps13a	vacuolar protein sorting 13A	GO:0045053 protein retention in Golgi apparatus;GO:0030382 sperm mitochondrion organization;GO:0006623 protein targeting to vacuole	0	0	0	0	0	0	0	0	0	0	0	0	0	0	0	0	0	0	0	0
208898	208898	Gene_ID	M. musculus	208898	M. musculus	Unc13c	unc-13 homolog C	GO:0099525 presynaptic dense core vesicle exocytosis;GO:0061789 dense core granule priming;GO:0031914 negative regulation of synaptic plasticity	0	0	0	0	0	0	0	0	0	0	0	0	0	0	0	0	0	0	1	0
17451	17451	Gene_ID	M. musculus	17451	M. musculus	Mos	Moloney sarcoma oncogene	GO:1902103 negative regulation of metaphase/anaphase transition of meiotic cell cycle;GO:1905133 negative regulation of meiotic chromosome separation;GO:1902102 regulation of metaphase/anaphase transition of meiotic cell cycle	1	0	0	1	0	0	0	0	0	0	0	0	1	0	0	0	0	1	0	0
16772	16772	Gene_ID	M. musculus	16772	M. musculus	Lama1	laminin, alpha 1	GO:0061304 retinal blood vessel morphogenesis;GO:0061299 retina vasculature morphogenesis in camera-type eye;GO:0045198 establishment of epithelial cell apical/basal polarity	0	0	0	0	0	0	0	0	0	0	0	0	0	0	0	0	0	0	0	0
57746	57746	Gene_ID	M. musculus	57746	M. musculus	Piwil2	piwi-like RNA-mediated gene silencing 2	GO:0071442 positive regulation of histone H3-K14 acetylation;GO:2000617 positive regulation of histone H3-K9 acetylation;GO:0000239 pachytene	1	1	1	1	0	1	0	0	0	0	0	0	1	0	0	0	1	0	0	0
329207	329207	Gene_ID	M. musculus	329207	M. musculus	Rbm44	RNA binding motif protein 44	GO:0051252 regulation of RNA metabolic process;GO:0019219 regulation of nucleobase-containing compound metabolic process;GO:0016070 RNA metabolic process	0	0	0	0	0	0	0	0	0	0	0	0	0	0	0	0	0	0	0	0
382913	382913	Gene_ID	M. musculus	382913	M. musculus	Neil2	nei like 2 (E. coli)	GO:0006284 base-excision repair;GO:0006289 nucleotide-excision repair;GO:0006281 DNA repair	0	0	0	0	0	0	0	0	0	0	0	0	0	0	0	0	0	0	0	0
243197	243197	Gene_ID	M. musculus	243197	M. musculus	Mfsd7a	major facilitator superfamily domain containing 7A		0	0	0	0	0	0	0	0	0	0	0	0	0	0	0	0	0	0	0	0
16876	16876	Gene_ID	M. musculus	16876	M. musculus	Lhx9	LIM homeobox protein 9	GO:0035262 gonad morphogenesis;GO:0008585 female gonad development;GO:0008584 male gonad development	0	0	0	0	1	0	0	0	0	0	0	0	0	0	0	0	0	0	0	0
12877	12877	Gene_ID	M. musculus	12877	M. musculus	Cpeb1	cytoplasmic polyadenylation element binding protein 1	GO:1900365 positive regulation of mRNA polyadenylation;GO:0007130 synaptonemal complex assembly;GO:0031442 positive regulation of mRNA 3'-end processing	1	0	0	0	0	0	0	0	0	0	0	0	1	0	0	0	0	0	1	0
207854	207854	Gene_ID	M. musculus	207854	M. musculus	Fmr1nb	Fmr1 neighbor	GO:0008150 biological_process	0	0	0	0	0	0	0	0	0	0	0	0	0	0	0	0	0	0	0	0
381352	381352	Gene_ID	M. musculus	381352	M. musculus	Mamdc4	MAM domain containing 4	GO:0015031 protein transport;GO:0015833 peptide transport;GO:0042886 amide transport	0	0	0	0	0	0	0	0	0	0	0	0	0	0	0	0	0	0	0	0
246729	246729	Gene_ID	M. musculus	246729	M. musculus	Oas1h	2'-5' oligoadenylate synthetase 1H	GO:0045071 negative regulation of viral genome replication;GO:0060700 regulation of ribonuclease activity;GO:1903901 negative regulation of viral life cycle	0	0	0	0	0	0	0	1	0	0	0	0	0	0	0	0	0	0	0	0
239556	239556	Gene_ID	M. musculus	239556	M. musculus	Cacna1i	calcium channel, voltage-dependent, alpha 1I subunit	GO:0045956 positive regulation of calcium ion-dependent exocytosis;GO:0060402 calcium ion transport into cytosol;GO:1903307 positive regulation of regulated secretory pathway	0	0	0	0	0	0	0	0	0	0	0	0	0	0	0	0	0	0	0	0
80859	80859	Gene_ID	M. musculus	80859	M. musculus	Nfkbiz	nuclear factor of kappa light polypeptide gene enhancer in B cells inhibitor, zeta	GO:2000321 positive regulation of T-helper 17 cell differentiation;GO:2000319 regulation of T-helper 17 cell differentiation;GO:0045624 positive regulation of T-helper cell differentiation	0	0	0	0	0	0	0	0	0	0	0	0	0	0	0	0	0	0	0	0
22784	22784	Gene_ID	M. musculus	22784	M. musculus	Slc30a3	solute carrier family 30 (zinc transporter), member 3	GO:0061088 regulation of sequestering of zinc ion;GO:0099180 zinc ion import into synaptic vesicle;GO:0032119 sequestering of zinc ion	0	0	0	0	0	0	0	0	0	0	0	0	0	0	0	0	0	0	0	0
71836	71836	Gene_ID	M. musculus	71836	M. musculus	Shcbp1l	Shc SH2-domain binding protein 1-like	GO:0007112 male meiosis cytokinesis;GO:0033206 meiotic cytokinesis;GO:0007140 male meiotic nuclear division	1	0	1	0	0	0	0	0	0	0	0	0	0	0	0	0	0	0	0	0
74075	74075	Gene_ID	M. musculus	74075	M. musculus	Syce1	synaptonemal complex central element protein 1	GO:0007128 meiotic prophase I;GO:0098764 meiosis I cell cycle phase;GO:0051324 prophase	1	0	0	0	0	1	0	0	0	0	0	0	0	0	0	0	0	0	0	0
70726	70726	Gene_ID	M. musculus	70726	M. musculus	Angptl6	angiopoietin-like 6	GO:0001525 angiogenesis;GO:0048514 blood vessel morphogenesis;GO:0001568 blood vessel development	0	0	0	0	0	0	0	0	0	0	0	0	0	0	0	0	0	0	0	0
114643	114643	Gene_ID	M. musculus	114643	M. musculus	Oas1c	2'-5' oligoadenylate synthetase 1C	GO:0045071 negative regulation of viral genome replication;GO:0060700 regulation of ribonuclease activity;GO:1903901 negative regulation of viral life cycle	0	0	0	0	0	0	0	1	0	0	0	0	0	0	0	0	0	0	0	0
21432	21432	Gene_ID	M. musculus	21432	M. musculus	Tcl1	T cell lymphoma breakpoint 1	GO:0032148 activation of protein kinase B activity;GO:0010918 positive regulation of mitochondrial membrane potential;GO:0045838 positive regulation of membrane potential	0	0	0	0	0	0	0	0	0	0	0	0	0	0	0	0	0	0	0	0
245671	245671	Gene_ID	M. musculus	245671	M. musculus	Klf8	Kruppel-like factor 8	GO:0000122 negative regulation of transcription by RNA polymerase II;GO:0045892 negative regulation of transcription, DNA-templated;GO:1903507 negative regulation of nucleic acid-templated transcription	0	0	0	0	0	0	0	0	0	0	0	0	0	0	0	0	0	0	0	0
101883	101883	Gene_ID	M. musculus	101883	M. musculus	Igflr1	IGF-like family receptor 1	GO:0008150 biological_process	0	0	0	0	0	0	0	0	0	0	0	0	0	0	0	0	0	0	0	0
243574	243574	Gene_ID	M. musculus	243574	M. musculus	Kbtbd8	kelch repeat and BTB (POZ) domain containing 8	GO:0014029 neural crest formation;GO:0014032 neural crest cell development;GO:0006513 protein monoubiquitination	0	0	0	0	0	0	0	0	0	0	0	0	0	0	0	0	0	0	0	0
382105	382105	Gene_ID	M. musculus	382105	M. musculus	Fbxw15	F-box and WD-40 domain protein 15	GO:0008150 biological_process	0	0	0	0	0	0	0	0	0	0	0	0	0	0	0	0	0	0	0	0
140557	140557	Gene_ID	M. musculus	140557	M. musculus	Smc1b	structural maintenance of chromosomes 1B	GO:0007062 sister chromatid cohesion;GO:0000819 sister chromatid segregation;GO:0098813 nuclear chromosome segregation	1	0	0	0	0	0	0	0	0	0	0	0	1	0	0	0	0	0	0	0
224661	224661	Gene_ID	M. musculus	224661	M. musculus	Slc26a8	solute carrier family 26, member 8	GO:0048240 sperm capacitation;GO:0019532 oxalate transport;GO:0008272 sulfate transport	1	0	1	0	0	0	0	0	0	0	0	0	0	0	0	0	0	0	0	0
16840	16840	Gene_ID	M. musculus	16840	M. musculus	Cnmd	chondromodulin	GO:0001886 endothelial cell morphogenesis;GO:0030948 negative regulation of vascular endothelial growth factor receptor signaling pathway;GO:0016525 negative regulation of angiogenesis	0	0	0	0	0	0	0	0	0	0	0	0	0	0	0	0	0	0	0	0
71362	71362	Gene_ID	M. musculus	71362	M. musculus	5430440P10Rik	RIKEN cDNA 5430440P10 gene		0	0	0	0	0	0	0	0	0	0	0	0	0	0	0	0	0	0	0	0
64085	64085	Gene_ID	M. musculus	64085	M. musculus	Clstn2	calsyntenin 2	GO:0051965 positive regulation of synapse assembly;GO:0050806 positive regulation of synaptic transmission;GO:0007156 homophilic cell adhesion via plasma membrane adhesion molecules	0	0	0	0	0	0	0	0	0	0	0	0	0	0	0	0	0	0	0	0
320082	320082	Gene_ID	M. musculus	320082	M. musculus	Fbxw21	F-box and WD-40 domain protein 21	GO:0008150 biological_process	0	0	0	0	0	0	0	0	0	0	0	0	0	0	0	0	0	0	0	0
56727	56727	Gene_ID	M. musculus	56727	M. musculus	Miox	myo-inositol oxygenase	GO:0019310 inositol catabolic process;GO:0006020 inositol metabolic process;GO:0046174 polyol catabolic process	0	0	0	0	0	0	0	0	0	0	0	0	0	0	0	0	0	0	0	0
94191	94191	Gene_ID	M. musculus	94191	M. musculus	Adarb2	adenosine deaminase, RNA-specific, B2	GO:0006382 adenosine to inosine editing;GO:0016553 base conversion or substitution editing;GO:0009451 RNA modification	0	0	0	0	0	0	0	0	0	0	0	0	0	0	0	0	0	0	0	0
103012	103012	Gene_ID	M. musculus	103012	M. musculus	Firre	functional intergenic repeating RNA element	GO:0010467 gene expression;GO:0043170 macromolecule metabolic process;GO:0071704 organic substance metabolic process	0	0	0	0	0	0	0	0	0	0	0	0	0	0	0	0	0	0	0	0
13983	13983	Gene_ID	M. musculus	13983	M. musculus	Esr2	estrogen receptor 2 (beta)	GO:0060766 negative regulation of androgen receptor signaling pathway;GO:0060743 epithelial cell maturation involved in prostate gland development;GO:0060011 Sertoli cell proliferation	0	0	0	0	1	0	0	0	0	0	1	1	0	0	0	0	0	0	0	0
14051	14051	Gene_ID	M. musculus	14051	M. musculus	Eya4	EYA transcriptional coactivator and phosphatase 4	GO:2001240 negative regulation of extrinsic apoptotic signaling pathway in absence of ligand;GO:0016576 histone dephosphorylation;GO:0042474 middle ear morphogenesis	0	0	0	0	0	0	1	0	0	0	0	0	0	0	0	0	0	0	0	0
242523	242523	Gene_ID	M. musculus	242523	M. musculus	Dmrta1	doublesex and mab-3 related transcription factor like family A1	GO:0001541 ovarian follicle development;GO:0060179 male mating behavior;GO:0008585 female gonad development	0	0	0	0	1	0	0	0	0	0	0	0	0	0	0	0	0	0	0	0
666060	666060	Gene_ID	M. musculus	666060	M. musculus	Frmpd1	FERM and PDZ domain containing 1	GO:0008277 regulation of G protein-coupled receptor signaling pathway;GO:0090150 establishment of protein localization to membrane;GO:0072657 protein localization to membrane	0	0	0	0	0	0	0	0	0	0	0	0	0	0	0	0	0	0	0	0
15569	15569	Gene_ID	M. musculus	15569	M. musculus	Elavl2	ELAV like RNA binding protein 1	GO:1990830 cellular response to leukemia inhibitory factor;GO:1990823 response to leukemia inhibitory factor;GO:0071345 cellular response to cytokine stimulus	0	0	0	0	0	0	0	0	0	0	0	0	0	0	0	0	0	0	0	0
14462	14462	Gene_ID	M. musculus	14462	M. musculus	Gata3	GATA binding protein 3	GO:2000703 negative regulation of fibroblast growth factor receptor signaling pathway involved in ureteric bud formation;GO:2000734 negative regulation of glial cell-derived neurotrophic factor receptor signaling pathway involved in ureteric bud formation;GO:2000702 regulation of fibroblast growth factor receptor signaling pathway involved in ureteric bud formation	0	1	0	0	1	0	1	0	1	0	0	1	0	0	0	0	1	0	0	0
14566	14566	Gene_ID	M. musculus	14566	M. musculus	Gdf9	growth differentiation factor 9	GO:2000870 regulation of progesterone secretion;GO:0042701 progesterone secretion;GO:0001555 oocyte growth	0	0	1	1	1	0	0	0	0	0	0	0	0	0	1	0	0	0	0	0
381785	381785	Gene_ID	M. musculus	381785	M. musculus	Gm1070	predicted gene 1070	GO:0008150 biological_process	0	0	0	0	0	0	0	0	0	0	0	0	0	0	0	0	0	0	0	0
72185	72185	Gene_ID	M. musculus	72185	M. musculus	Dbndd1	dysbindin (dystrobrevin binding protein 1) domain containing 1		0	0	0	0	0	0	0	0	0	0	0	0	0	0	0	0	0	0	0	0
269209	269209	Gene_ID	M. musculus	269209	M. musculus	Stk36	serine/threonine kinase 36	GO:0007228 positive regulation of hh target transcription factor activity;GO:0007227 signal transduction downstream of smoothened;GO:0003351 epithelial cilium movement	0	0	0	0	0	0	0	0	0	0	0	0	0	0	0	0	0	0	0	0
245555	245555	Gene_ID	M. musculus	245555	M. musculus	Nexmif	neurite extension and migration factor	GO:2000048 negative regulation of cell-cell adhesion mediated by cadherin;GO:2001223 negative regulation of neuron migration;GO:0033629 negative regulation of cell adhesion mediated by integrin	0	0	0	0	0	0	0	0	0	0	0	0	0	0	0	0	0	0	0	0
74002	74002	Gene_ID	M. musculus	74002	M. musculus	Psd2	pleckstrin and Sec7 domain containing 2	GO:0032012 regulation of ARF protein signal transduction;GO:0032011 ARF protein signal transduction;GO:0046578 regulation of Ras protein signal transduction	0	0	0	0	0	0	0	0	0	0	0	0	0	0	0	0	0	0	0	0
75957	75957	Gene_ID	M. musculus	75957	M. musculus	Mir17hg	Mir17 host gene (non-protein coding)	GO:0009611 response to wounding;GO:0006950 response to stress;GO:0050896 response to stimulus	0	0	0	0	0	0	0	0	0	0	0	0	0	0	0	0	0	0	0	0
101786	101786	Gene_ID	M. musculus	101786	M. musculus	A730082K24Rik	RIKEN cDNA A730082K24 gene		0	0	0	0	0	0	0	0	0	0	0	0	0	0	0	0	0	0	0	0
320429	320429	Gene_ID	M. musculus	320429	M. musculus	Trank1	tetratricopeptide repeat and ankyrin repeat containing 1	GO:0008150 biological_process	0	0	0	0	0	0	0	0	0	0	0	0	0	0	0	0	0	0	0	0
258364	258364	Gene_ID	M. musculus	258364	M. musculus	Olfr976	olfactory receptor 976	GO:0007608 sensory perception of smell;GO:0007606 sensory perception of chemical stimulus;GO:0007600 sensory perception	0	0	0	0	0	0	0	0	0	0	0	0	0	0	0	0	0	0	0	0
69047	69047	Gene_ID	M. musculus	69047	M. musculus	Atp2c2	ATPase, Ca++ transporting, type 2C, member 2	GO:0090280 positive regulation of calcium ion import;GO:0090279 regulation of calcium ion import;GO:0051928 positive regulation of calcium ion transport	0	0	0	0	0	0	0	0	0	0	0	0	0	0	0	0	0	0	0	0
67574	67574	Gene_ID	M. musculus	67574	M. musculus	Alg13	asparagine-linked glycosylation 13	GO:0006488 dolichol-linked oligosaccharide biosynthetic process;GO:0006490 oligosaccharide-lipid intermediate biosynthetic process;GO:0006487 protein N-linked glycosylation	0	0	0	0	0	0	0	0	0	0	0	0	0	0	0	0	0	0	0	0
74434	74434	Gene_ID	M. musculus	74434	M. musculus	Sohlh2	spermatogenesis and oogenesis specific basic helix-loop-helix 2	GO:0001545 primary ovarian follicle growth;GO:0001541 ovarian follicle development;GO:0008585 female gonad development	0	0	1	1	1	0	0	0	0	0	0	0	0	0	0	0	0	0	0	0
13164	13164	Gene_ID	M. musculus	13164	M. musculus	Dazl	deleted in azoospermia-like	GO:0007147 female meiosis II;GO:0070935 3'-UTR-mediated mRNA stabilization;GO:0001556 oocyte maturation	1	0	1	1	0	0	0	0	0	0	0	0	0	0	0	0	0	0	0	0
636808	636808	Gene_ID	M. musculus	636808	M. musculus	Cntnap5a	contactin associated protein-like 5A	GO:0007155 cell adhesion;GO:0022610 biological adhesion;GO:0006508 proteolysis	0	0	0	0	0	0	0	0	0	0	0	0	0	0	0	0	0	0	0	0
76965	76965	Gene_ID	M. musculus	76965	M. musculus	Slitrk1	SLIT and NTRK-like family, member 1	GO:0050772 positive regulation of axonogenesis;GO:1905606 regulation of presynapse assembly;GO:0099560 synaptic membrane adhesion	0	0	0	0	0	0	0	0	0	0	0	0	0	0	0	0	0	0	0	0
12705	12705	Gene_ID	M. musculus	12705	M. musculus	Cited1	Cbp/p300-interacting transactivator with Glu/Asp-rich carboxy-terminal domain 1	GO:0003340 negative regulation of mesenchymal to epithelial transition involved in metanephros morphogenesis;GO:0003339 regulation of mesenchymal to epithelial transition involved in metanephros morphogenesis;GO:0003337 mesenchymal to epithelial transition involved in metanephros morphogenesis	0	0	0	0	1	0	0	0	1	0	0	1	0	0	1	0	0	0	0	0
83456	83456	Gene_ID	M. musculus	83456	M. musculus	Mov10l1	Mov10 like RISC complex RNA helicase 1	GO:0043046 DNA methylation involved in gamete generation;GO:0007141 male meiosis I;GO:0034587 piRNA metabolic process	1	1	1	0	0	0	0	0	0	0	0	0	0	0	0	0	0	0	0	0
83561	83561	Gene_ID	M. musculus	83561	M. musculus	Tdrd1	tudor domain containing 1	GO:0043046 DNA methylation involved in gamete generation;GO:0034587 piRNA metabolic process;GO:0006306 DNA methylation	1	1	1	0	0	0	0	0	0	0	0	0	0	0	0	0	0	0	0	0
211936	211936	Gene_ID	M. musculus	211936	M. musculus	Ccdc73	coiled-coil domain containing 73	GO:0008150 biological_process	0	0	0	0	0	0	0	0	0	0	0	0	0	0	0	0	0	0	0	0
103220	103220	Gene_ID	M. musculus	103220	M. musculus	Ttc41	tetratricopeptide repeat domain 41	GO:0008150 biological_process	0	0	0	0	0	0	0	0	0	0	0	0	0	0	0	0	0	0	0	0
215456	215456	Gene_ID	M. musculus	215456	M. musculus	Gpat2	glycerol-3-phosphate acyltransferase 2, mitochondrial	GO:1990511 piRNA biosynthetic process;GO:0019432 triglyceride biosynthetic process;GO:0006072 glycerol-3-phosphate metabolic process	0	1	0	0	0	0	0	0	0	0	0	0	0	0	0	0	0	0	0	0
12722	12722	Gene_ID	M. musculus	12722	M. musculus	Clca3a1	chloride channel accessory 3A1	GO:0006821 chloride transport;GO:0015698 inorganic anion transport;GO:0006820 anion transport	0	0	0	0	0	0	0	0	0	0	0	0	0	0	0	0	0	0	0	0
18996	18996	Gene_ID	M. musculus	18996	M. musculus	Pou4f1	POU domain, class 4, transcription factor 1	GO:0051355 proprioception involved in equilibrioception;GO:2001208 negative regulation of transcription elongation by RNA polymerase I;GO:0003223 ventricular compact myocardium morphogenesis	0	0	0	1	0	0	1	0	0	0	0	1	0	0	0	0	0	0	0	0
69017	69017	Gene_ID	M. musculus	69017	M. musculus	Prrt2	proline-rich transmembrane protein 2	GO:0099502 calcium-dependent activation of synaptic vesicle fusion;GO:1905513 negative regulation of short-term synaptic potentiation;GO:1905512 regulation of short-term synaptic potentiation	0	0	0	0	0	0	1	0	0	0	0	0	0	0	0	0	0	0	1	0
208869	208869	Gene_ID	M. musculus	208869	M. musculus	Dock3	dedicator of cyto-kinesis 3	GO:0007264 small GTPase mediated signal transduction;GO:0035556 intracellular signal transduction;GO:0007165 signal transduction	0	0	0	0	0	0	0	0	0	0	0	0	0	0	0	0	0	0	0	0
56373	56373	Gene_ID	M. musculus	56373	M. musculus	Cpb2	carboxypeptidase B2 (plasma)	GO:2000346 negative regulation of hepatocyte proliferation;GO:0051918 negative regulation of fibrinolysis;GO:0051917 regulation of fibrinolysis	0	0	0	0	0	0	0	0	1	0	0	0	0	0	0	0	0	0	0	0
260296	260296	Gene_ID	M. musculus	260296	M. musculus	Trim61	tripartite motif-containing 61		0	0	0	0	0	0	0	0	0	0	0	0	0	0	0	0	0	0	0	0
99035	99035	Gene_ID	M. musculus	99035	M. musculus	Olah	oleoyl-ACP hydrolase	GO:0051792 medium-chain fatty acid biosynthetic process;GO:0051791 medium-chain fatty acid metabolic process;GO:0006633 fatty acid biosynthetic process	0	0	0	0	0	0	0	0	0	0	0	0	0	0	0	0	0	0	0	0
72289	72289	Gene_ID	M. musculus	72289	M. musculus	Malat1	metastasis associated lung adenocarcinoma transcript 1 (non-coding RNA)	GO:0035063 nuclear speck organization;GO:2000288 positive regulation of myoblast proliferation;GO:2000291 regulation of myoblast proliferation	0	0	0	0	0	0	0	0	0	0	0	0	0	0	0	0	0	0	0	0
636931	636931	Gene_ID	M. musculus	636931	M. musculus	Trim71	tripartite motif-containing 71	GO:0061158 3'-UTR-mediated mRNA destabilization;GO:2000637 positive regulation of gene silencing by miRNA;GO:0061157 mRNA destabilization	0	1	0	0	0	0	0	0	0	0	0	0	0	0	0	1	0	0	0	0
170788	170788	Gene_ID	M. musculus	170788	M. musculus	Crb1	crumbs family member 1, photoreceptor morphogenesis associated	GO:0061159 establishment of bipolar cell polarity involved in cell morphogenesis;GO:0060060 post-embryonic retina morphogenesis in camera-type eye;GO:0010842 retina layer formation	0	0	0	0	0	0	1	0	0	0	0	0	0	0	0	0	0	0	0	1
232217	232217	Gene_ID	M. musculus	232217	M. musculus	4933427D06Rik	RIKEN cDNA 4933427D06 gene	GO:0008150 biological_process	0	0	0	0	0	0	0	0	0	0	0	0	0	0	0	0	0	0	0	0
14536	14536	Gene_ID	M. musculus	14536	M. musculus	Nr6a1	nuclear receptor subfamily 6, group A, member 1	GO:0007283 spermatogenesis;GO:0000122 negative regulation of transcription by RNA polymerase II;GO:0048232 male gamete generation	0	0	1	0	0	0	0	0	0	0	1	0	0	0	0	0	0	0	0	0
57276	57276	Gene_ID	M. musculus	57276	M. musculus	Vsig2	V-set and immunoglobulin domain containing 2	GO:0008150 biological_process	0	0	0	0	0	0	0	0	0	0	0	0	0	0	0	0	0	0	0	0
53871	53871	Gene_ID	M. musculus	53871	M. musculus	Pkd2l2	polycystic kidney disease 2-like 2	GO:0050982 detection of mechanical stimulus;GO:0009581 detection of external stimulus;GO:0009582 detection of abiotic stimulus	0	0	0	0	0	0	0	0	0	0	0	0	0	0	0	0	0	0	0	0
226180	226180	Gene_ID	M. musculus	226180	M. musculus	Ina	internexin neuronal intermediate filament protein, alpha	GO:0060052 neurofilament cytoskeleton organization;GO:0045104 intermediate filament cytoskeleton organization;GO:0045103 intermediate filament-based process	0	0	0	0	0	0	0	0	0	0	0	0	0	0	0	0	0	0	0	0
75202	75202	Gene_ID	M. musculus	75202	M. musculus	Spaca6	sperm acrosome associated 6	GO:0007342 fusion of sperm to egg plasma membrane involved in single fertilization;GO:0045026 plasma membrane fusion;GO:0007338 single fertilization	1	0	1	0	0	0	0	0	0	0	0	0	0	0	0	0	0	0	0	0
100038526	100038526	Gene_ID	M. musculus	100038526	M. musculus	Gm10560	predicted gene 10560	GO:0008150 biological_process	0	0	0	0	0	0	0	0	0	0	0	0	0	0	0	0	0	0	0	0
226438	226438	Gene_ID	M. musculus	226438	M. musculus	Igfn1	immunoglobulin-like and fibronectin type III domain containing 1	GO:0008150 biological_process	0	0	0	0	0	0	0	0	0	0	0	0	0	0	0	0	0	0	0	0
547127	547127	Gene_ID	M. musculus	547127	M. musculus	Tmem181b-ps	transmembrane protein 181B, pseudogene		0	0	0	0	0	0	0	0	0	0	0	0	0	0	0	0	0	0	0	0
27083	27083	Gene_ID	M. musculus	27083	M. musculus	Xlr4b	X-linked lymphocyte-regulated 4B	GO:0061003 positive regulation of dendritic spine morphogenesis;GO:0061001 regulation of dendritic spine morphogenesis;GO:0060999 positive regulation of dendritic spine development	1	0	1	0	0	0	0	0	0	0	0	0	0	0	0	0	0	0	0	0
17263	17263	Gene_ID	M. musculus	17263	M. musculus	Meg3	maternally expressed 3	GO:0048286 lung alveolus development;GO:0006306 DNA methylation;GO:0071514 genetic imprinting	0	1	0	0	0	0	0	0	0	1	0	0	0	0	1	0	0	0	0	0
230579	230579	Gene_ID	M. musculus	230579	M. musculus	Fam151a	family with sequence simliarity 151, member A	GO:0008150 biological_process	0	0	0	0	0	0	0	0	0	0	0	0	0	0	0	0	0	0	0	0
26424	26424	Gene_ID	M. musculus	26424	M. musculus	Nr5a2	nuclear receptor subfamily 5, group A, member 2	GO:0045070 positive regulation of viral genome replication;GO:0061113 pancreas morphogenesis;GO:1903902 positive regulation of viral life cycle	0	0	0	0	0	0	0	1	0	0	1	0	0	0	0	0	0	0	0	0
170947	170947	Gene_ID	M. musculus	170947	M. musculus	Myoz3	myozenin 3		0	0	0	0	0	0	0	0	0	0	0	0	0	0	0	0	0	0	0	0
22295	22295	Gene_ID	M. musculus	22295	M. musculus	Cdh23	cadherin 23 (otocadherin)	GO:0060088 auditory receptor cell stereocilium organization;GO:0002093 auditory receptor cell morphogenesis;GO:0060117 auditory receptor cell development	0	0	0	0	0	0	1	0	0	0	0	0	0	0	0	0	0	0	0	0
232798	232798	Gene_ID	M. musculus	232798	M. musculus	Leng8	leukocyte receptor cluster (LRC) member 8	GO:0008150 biological_process	0	0	0	0	0	0	0	0	0	0	0	0	0	0	0	0	0	0	0	0
76615	76615	Gene_ID	M. musculus	76615	M. musculus	Got1l1	glutamic-oxaloacetic transaminase 1-like 1	GO:0006532 aspartate biosynthetic process;GO:0006531 aspartate metabolic process;GO:0009067 aspartate family amino acid biosynthetic process	0	0	0	0	0	0	0	0	0	0	0	0	0	0	0	0	0	0	0	0
380702	380702	Gene_ID	M. musculus	380702	M. musculus	Shisa6	shisa family member 6	GO:1904717 regulation of AMPA glutamate receptor clustering;GO:0106104 regulation of glutamate receptor clustering;GO:0097113 AMPA glutamate receptor clustering	0	0	1	0	0	0	0	0	0	0	0	0	0	0	0	0	0	0	1	0
75645	75645	Gene_ID	M. musculus	75645	M. musculus	Ccdc172	coiled-coil domain containing 172	GO:0008150 biological_process	0	0	0	0	0	0	0	0	0	0	0	0	0	0	0	0	0	0	0	0
239368	239368	Gene_ID	M. musculus	239368	M. musculus	Erich5	glutamate rich 5	GO:0008150 biological_process	0	0	0	0	0	0	0	0	0	0	0	0	0	0	0	0	0	0	0	0
207227	207227	Gene_ID	M. musculus	207227	M. musculus	Stxbp5l	syntaxin binding protein 5-like	GO:0046676 negative regulation of insulin secretion;GO:0090278 negative regulation of peptide hormone secretion;GO:2000300 regulation of synaptic vesicle exocytosis	0	0	0	0	0	0	0	0	0	0	0	0	0	0	0	0	0	0	0	0
382106	382106	Gene_ID	M. musculus	382106	M. musculus	Fbxw24	F-box and WD-40 domain protein 24	GO:0008150 biological_process	0	0	0	0	0	0	0	0	0	0	0	0	0	0	0	0	0	0	0	0
382109	382109	Gene_ID	M. musculus	382109	M. musculus	Fbxw26	F-box and WD-40 domain protein 26	GO:0008150 biological_process	0	0	0	0	0	0	0	0	0	0	0	0	0	0	0	0	0	0	0	0
215821	215821	Gene_ID	M. musculus	215821	M. musculus	Arfgef3	ARFGEF family member 3	GO:0032012 regulation of ARF protein signal transduction;GO:0032011 ARF protein signal transduction;GO:0010923 negative regulation of phosphatase activity	0	0	0	0	0	0	0	0	0	0	0	0	0	0	0	0	0	0	0	0
623279	623279	Gene_ID	M. musculus	623279	M. musculus	Dok6	docking protein 6	GO:0008150 biological_process	0	0	0	0	0	0	0	0	0	0	0	0	0	0	0	0	0	0	0	0
102991	102991	Gene_ID	M. musculus	102991	M. musculus	AU022751	expressed sequence AU022751	GO:0008150 biological_process	0	0	0	0	0	0	0	0	0	0	0	0	0	0	0	0	0	0	0	0
21886	21886	Gene_ID	M. musculus	21886	M. musculus	Tle2	transducin-like enhancer of split 2	GO:0090090 negative regulation of canonical Wnt signaling pathway;GO:0030178 negative regulation of Wnt signaling pathway;GO:0060828 regulation of canonical Wnt signaling pathway	0	0	0	0	0	0	0	0	0	0	0	0	0	0	0	0	0	0	0	0
72074	72074	Gene_ID	M. musculus	72074	M. musculus	Anks4b	ankyrin repeat and sterile alpha motif domain containing 4B	GO:1904106 protein localization to microvillus;GO:1904970 brush border assembly;GO:0034976 response to endoplasmic reticulum stress	0	0	0	0	0	0	0	0	0	0	0	0	0	0	0	0	0	0	0	0
18125	18125	Gene_ID	M. musculus	18125	M. musculus	Nos1	nitric oxide synthase 1, neuronal	GO:0140196 positive regulation of adenylate cyclase-activating adrenergic receptor signaling pathway involved in heart process;GO:0061875 negative regulation of hepatic stellate cell contraction;GO:0034760 negative regulation of iron ion transmembrane transport	0	0	0	0	0	0	0	0	0	0	0	1	0	0	0	0	1	0	1	0
14404	14404	Gene_ID	M. musculus	14404	M. musculus	Gabre	gamma-aminobutyric acid (GABA) A receptor, subunit epsilon	GO:0051932 synaptic transmission, GABAergic;GO:1902476 chloride transmembrane transport;GO:0007214 gamma-aminobutyric acid signaling pathway	0	0	0	0	0	0	0	0	0	0	0	0	0	0	0	0	0	0	0	0
434438	434438	Gene_ID	M. musculus	434438	M. musculus	Ccdc36	coiled-coil domain containing 36	GO:0060629 regulation of homologous chromosome segregation;GO:0060631 regulation of meiosis I;GO:0007129 synapsis	1	0	1	1	0	0	0	0	0	0	0	0	0	0	0	0	0	0	0	0
434341	434341	Gene_ID	M. musculus	434341	M. musculus	Nlrc5	NLR family, CARD domain containing 5	GO:0060335 positive regulation of interferon-gamma-mediated signaling pathway;GO:0060340 positive regulation of type I interferon-mediated signaling pathway;GO:0060339 negative regulation of type I interferon-mediated signaling pathway	0	0	0	0	0	0	0	0	0	0	0	0	0	0	0	0	0	0	0	0
14804	14804	Gene_ID	M. musculus	14804	M. musculus	Grid2	glutamate receptor, ionotropic, delta 2	GO:0021707 cerebellar granule cell differentiation;GO:0021684 cerebellar granular layer formation;GO:1900454 positive regulation of long-term synaptic depression	0	0	0	0	0	0	1	0	0	0	0	1	0	0	0	0	0	0	1	0
99377	99377	Gene_ID	M. musculus	99377	M. musculus	Sall4	spalt like transcription factor 4	GO:0001833 inner cell mass cell proliferation;GO:0001843 neural tube closure;GO:0001832 blastocyst growth	0	0	0	0	0	0	0	0	0	0	0	0	0	0	0	0	0	0	0	0
52372	52372	Gene_ID	M. musculus	52372	M. musculus	D6Ertd527e	DNA segment, Chr 6, ERATO Doi 527, expressed	GO:0008150 biological_process	0	0	0	0	0	0	0	0	0	0	0	0	0	0	0	0	0	0	0	0
17933	17933	Gene_ID	M. musculus	17933	M. musculus	Myt1l	myelin transcription factor 1-like	GO:0048665 neuron fate specification;GO:0048663 neuron fate commitment;GO:0001708 cell fate specification	0	0	0	0	0	0	0	0	0	0	0	0	0	0	0	0	0	0	0	0
67261	67261	Gene_ID	M. musculus	67261	M. musculus	2900005J15Rik	RIKEN cDNA 2900005J15 gene	GO:0008150 biological_process	0	0	0	0	0	0	0	0	0	0	0	0	0	0	0	0	0	0	0	0
69926	69926	Gene_ID	M. musculus	69926	M. musculus	Dnah17	dynein, axonemal, heavy chain 17	GO:0003341 cilium movement;GO:0007018 microtubule-based movement;GO:0007017 microtubule-based process	0	0	0	0	0	0	0	0	0	0	0	0	0	0	0	0	0	0	0	0
239852	239852	Gene_ID	M. musculus	239852	M. musculus	Zpld1	zona pellucida like domain containing 1	GO:0008150 biological_process	0	0	0	0	0	0	0	0	0	0	0	0	0	0	0	0	0	0	0	0
320225	320225	Gene_ID	M. musculus	320225	M. musculus	Catsperg1	cation channel sperm associated auxiliary subunit gamma 1	GO:0008150 biological_process	0	0	0	0	0	0	0	0	0	0	0	0	0	0	0	0	0	0	0	0
170484	170484	Gene_ID	M. musculus	170484	M. musculus	Nphs2	nephrosis 2, podocin	GO:0031532 actin cytoskeleton reorganization;GO:0030036 actin cytoskeleton organization;GO:0030029 actin filament-based process	0	0	0	0	0	0	0	0	0	0	0	0	0	0	0	0	0	0	0	0
71007	71007	Gene_ID	M. musculus	71007	M. musculus	D7Ertd443e	DNA segment, Chr 7, ERATO Doi 443, expressed	GO:0007095 mitotic G2 DNA damage checkpoint;GO:0046599 regulation of centriole replication;GO:0044818 mitotic G2/M transition checkpoint	0	0	0	1	0	0	0	0	0	0	0	0	0	0	0	0	0	0	0	0
380701	380701	Gene_ID	M. musculus	380701	M. musculus	Slc47a2	solute carrier family 47, member 2	GO:0006855 drug transmembrane transport;GO:0015893 drug transport;GO:0042493 response to drug	0	0	0	0	0	0	0	0	0	0	0	0	0	0	0	0	0	0	0	0
637277	637277	Gene_ID	M. musculus	637277	M. musculus	Sycp2l	synaptonemal complex protein 2-like	GO:0000080 mitotic G1 phase;GO:0042697 menopause;GO:0051318 G1 phase	1	0	0	0	0	1	0	0	0	1	0	0	0	0	0	0	0	0	0	0
72000	72000	Gene_ID	M. musculus	72000	M. musculus	Lmntd2	lamin tail domain containing 2	GO:0048026 positive regulation of mRNA splicing, via spliceosome;GO:0050685 positive regulation of mRNA processing;GO:0033120 positive regulation of RNA splicing	0	0	0	0	0	0	0	0	0	0	0	0	0	0	0	0	0	0	0	0
20271	20271	Gene_ID	M. musculus	20271	M. musculus	Scn5a	sodium channel, voltage-gated, type V, alpha	GO:0086047 membrane depolarization during Purkinje myocyte cell action potential;GO:0086048 membrane depolarization during bundle of His cell action potential;GO:0098912 membrane depolarization during atrial cardiac muscle cell action potential	0	0	0	0	0	0	0	0	0	0	0	0	0	0	0	0	0	0	0	0
106757	106757	Gene_ID	M. musculus	106757	M. musculus	Catsperd	cation channel sperm associated auxiliary subunit delta	GO:0048240 sperm capacitation;GO:0007286 spermatid development;GO:0048515 spermatid differentiation	0	0	1	0	0	0	0	0	0	0	0	0	0	0	0	0	0	0	0	0
78803	78803	Gene_ID	M. musculus	78803	M. musculus	Fbxo43	F-box protein 43	GO:0045835 negative regulation of meiotic nuclear division;GO:0051447 negative regulation of meiotic cell cycle;GO:0040020 regulation of meiotic nuclear division	1	0	0	1	0	0	0	0	0	0	0	0	1	0	0	0	0	1	0	0
11994	11994	Gene_ID	M. musculus	11994	M. musculus	Pcdh15	protocadherin 15	GO:0060088 auditory receptor cell stereocilium organization;GO:0050973 detection of mechanical stimulus involved in equilibrioception;GO:0002093 auditory receptor cell morphogenesis	0	0	0	0	0	0	1	0	0	0	0	0	0	0	0	0	0	0	0	0
628062	628062	Gene_ID	M. musculus	628062	M. musculus	Gm29684	predicted gene, 29684		0	0	0	0	0	0	0	0	0	0	0	0	0	0	0	0	0	0	0	0
72434	72434	Gene_ID	M. musculus	72434	M. musculus	Lypd3	Ly6/Plaur domain containing 3	GO:0007160 cell-matrix adhesion;GO:0031589 cell-substrate adhesion;GO:0007155 cell adhesion	0	0	0	0	0	0	0	0	0	0	0	0	0	0	0	0	0	0	0	0
433111	433111	Gene_ID	M. musculus	433111	M. musculus	F630040K05Rik	RIKEN cDNA F630040K05 gene		0	0	0	0	0	0	0	0	0	0	0	0	0	0	0	0	0	0	0	0
332396	332396	Gene_ID	M. musculus	332396	M. musculus	Kcnk18	potassium channel, subfamily K, member 18	GO:0097623 potassium ion export across plasma membrane;GO:0071435 potassium ion export;GO:0071467 cellular response to pH	0	0	0	0	0	0	0	0	0	0	0	0	0	0	0	0	0	0	0	0
69659	69659	Gene_ID	M. musculus	69659	M. musculus	2310069G16Rik	RIKEN cDNA 2310069G16 gene	GO:0008150 biological_process	0	0	0	0	0	0	0	0	0	0	0	0	0	0	0	0	0	0	0	0
102640779	102640779	Gene_ID	M. musculus	102640779	M. musculus	2900052L18Rik	RIKEN cDNA 2900052L18 gene	GO:0008150 biological_process	0	0	0	0	0	0	0	0	0	0	0	0	0	0	0	0	0	0	0	0
22599	22599	Gene_ID	M. musculus	22599	M. musculus	Slc6a20b	solute carrier family 6 (neurotransmitter transporter), member 20B	GO:0006810 transport;GO:0051234 establishment of localization;GO:0051179 localization	0	0	0	0	0	0	0	0	0	0	0	0	0	0	0	0	0	0	0	0
12049	12049	Gene_ID	M. musculus	12049	M. musculus	Bcl2l10	Bcl2-like 10	GO:2001240 negative regulation of extrinsic apoptotic signaling pathway in absence of ligand;GO:2001239 regulation of extrinsic apoptotic signaling pathway in absence of ligand;GO:2001237 negative regulation of extrinsic apoptotic signaling pathway	0	0	0	0	0	0	0	0	0	0	0	0	0	0	0	0	0	0	0	0
320965	320965	Gene_ID	M. musculus	320965	M. musculus	4831440E17Rik	RIKEN cDNA 4831440E17 gene	GO:0008150 biological_process	0	0	0	0	0	0	0	0	0	0	0	0	0	0	0	0	0	0	0	0
27379	27379	Gene_ID	M. musculus	27379	M. musculus	Tcl1b1	T cell leukemia/lymphoma 1B, 1	GO:0033138 positive regulation of peptidyl-serine phosphorylation;GO:0033135 regulation of peptidyl-serine phosphorylation;GO:0018105 peptidyl-serine phosphorylation	0	0	0	0	0	0	0	0	0	0	0	0	0	0	0	0	0	0	0	0
22317	22317	Gene_ID	M. musculus	22317	M. musculus	Vamp1	vesicle-associated membrane protein 1	GO:0031630 regulation of synaptic vesicle fusion to presynaptic active zone membrane;GO:0031629 synaptic vesicle fusion to presynaptic active zone membrane;GO:0016082 synaptic vesicle priming	0	0	0	0	0	0	0	0	0	0	0	0	0	0	0	0	0	0	0	0
240332	240332	Gene_ID	M. musculus	240332	M. musculus	Slc6a7	solute carrier family 6 (neurotransmitter transporter, L-proline), member 7	GO:0035524 proline transmembrane transport;GO:0015824 proline transport;GO:0015804 neutral amino acid transport	0	0	0	0	0	0	0	0	0	0	0	0	0	0	0	0	0	0	0	0
83674	83674	Gene_ID	M. musculus	83674	M. musculus	Cnnm1	cyclin M1	GO:0006811 ion transport;GO:0006810 transport;GO:0051234 establishment of localization	0	0	0	0	0	0	0	0	0	0	0	0	0	0	0	0	0	0	0	0
100642166	100642166	Gene_ID	M. musculus	100642166	M. musculus	Gm15446	predicted gene 15446	GO:0008150 biological_process	0	0	0	0	0	0	0	0	0	0	0	0	0	0	0	0	0	0	0	0
18705	18705	Gene_ID	M. musculus	18705	M. musculus	Pik3c2g	phosphatidylinositol-4-phosphate 3-kinase catalytic subunit type 2 gamma	GO:0036092 phosphatidylinositol-3-phosphate biosynthetic process;GO:0039694 viral RNA genome replication;GO:0046854 phosphatidylinositol phosphorylation	0	0	0	0	0	0	0	1	0	0	0	0	0	0	0	0	0	0	0	0
105590	105590	Gene_ID	M. musculus	105590	M. musculus	Zfp957	zinc finger protein 957	GO:0045944 positive regulation of transcription by RNA polymerase II;GO:0045893 positive regulation of transcription, DNA-templated;GO:1903508 positive regulation of nucleic acid-templated transcription	0	0	0	0	0	0	0	0	0	0	0	0	0	0	0	0	0	0	0	0
227632	227632	Gene_ID	M. musculus	227632	M. musculus	Kcnt1	potassium channel, subfamily T, member 1	GO:0006813 potassium ion transport;GO:0015672 monovalent inorganic cation transport;GO:0030001 metal ion transport	0	0	0	0	0	0	0	0	0	0	0	0	0	0	0	0	0	0	0	0
12155	12155	Gene_ID	M. musculus	12155	M. musculus	Bmp15	bone morphogenetic protein 15	GO:0060016 granulosa cell development;GO:0060014 granulosa cell differentiation;GO:0001541 ovarian follicle development	0	0	0	0	1	0	0	0	0	0	0	0	0	0	1	0	0	0	0	0
16519	16519	Gene_ID	M. musculus	16519	M. musculus	Kcnj3	potassium inwardly-rectifying channel, subfamily J, member 3	GO:1990573 potassium ion import across plasma membrane;GO:0010107 potassium ion import;GO:0098659 inorganic cation import across plasma membrane	0	0	0	0	0	0	0	0	0	0	0	0	0	0	0	0	0	0	0	0
97402	97402	Gene_ID	M. musculus	97402	M. musculus	C86187	expressed sequence C86187		0	0	0	0	0	0	0	0	0	0	0	0	0	0	0	0	0	0	0	0
80797	80797	Gene_ID	M. musculus	80797	M. musculus	Clca3a2	chloride channel accessory 3A2	GO:0043276 anoikis;GO:0097192 extrinsic apoptotic signaling pathway in absence of ligand;GO:0006821 chloride transport	0	0	0	0	0	0	0	0	0	0	0	0	0	0	0	0	0	0	0	0
70772	70772	Gene_ID	M. musculus	70772	M. musculus	Ggnbp1	gametogenetin binding protein 1	GO:0000266 mitochondrial fission;GO:0007283 spermatogenesis;GO:0048232 male gamete generation	1	0	1	0	0	0	0	0	0	0	0	0	0	0	0	0	0	0	0	0
402773	402773	Gene_ID	M. musculus	402773	M. musculus	D030018L15Rik	nuclear receptor coactivator 2 pseudogene		0	0	0	0	0	0	0	0	0	0	0	0	0	0	0	0	0	0	0	0
243880	243880	Gene_ID	M. musculus	243880	M. musculus	Nlrp4a	NLR family, pyrin domain containing 4A	GO:0006954 inflammatory response;GO:0006952 defense response;GO:0006950 response to stress	0	0	0	0	0	0	0	0	0	0	0	0	0	0	0	0	0	0	0	0
22702	22702	Gene_ID	M. musculus	22702	M. musculus	Zfp42	zinc finger protein 42	GO:2000653 regulation of genetic imprinting;GO:0007286 spermatid development;GO:0048515 spermatid differentiation	0	0	1	0	0	0	0	0	0	0	0	0	0	0	0	0	0	0	0	0
319682	319682	Gene_ID	M. musculus	319682	M. musculus	D830026I12Rik	RIKEN cDNA D830026I12 gene		0	0	0	0	0	0	0	0	0	0	0	0	0	0	0	0	0	0	0	0
78016	78016	Gene_ID	M. musculus	78016	M. musculus	Ccdc150	coiled-coil domain containing 150	GO:0008150 biological_process	0	0	0	0	0	0	0	0	0	0	0	0	0	0	0	0	0	0	0	0
216393	216393	Gene_ID	M. musculus	216393	M. musculus	D930020B18Rik	RIKEN cDNA D930020B18 gene	GO:0008150 biological_process	0	0	0	0	0	0	0	0	0	0	0	0	0	0	0	0	0	0	0	0
104932	104932	Gene_ID	M. musculus	104932	M. musculus	AU015791	expressed sequence AU015791		0	0	0	0	0	0	0	0	0	0	0	0	0	0	0	0	0	0	0	0
100504464	100504464	Gene_ID	M. musculus	100504464	M. musculus	E230016K23Rik	RIKEN cDNA E230016K23 gene	GO:0008150 biological_process	0	0	0	0	0	0	0	0	0	0	0	0	0	0	0	0	0	0	0	0
74688	74688	Gene_ID	M. musculus	74688	M. musculus	4930453L07Rik	RIKEN cDNA 4930453L07 gene		0	0	0	0	0	0	0	0	0	0	0	0	0	0	0	0	0	0	0	0
216961	216961	Gene_ID	M. musculus	216961	M. musculus	Coro6	coronin 6	GO:0007015 actin filament organization;GO:0030036 actin cytoskeleton organization;GO:0097435 supramolecular fiber organization	0	0	0	0	0	0	0	0	0	0	0	0	0	0	0	0	0	0	0	0
434064	434064	Gene_ID	M. musculus	434064	M. musculus	Gm5577	predicted gene 5577	GO:0008150 biological_process	0	0	0	0	0	0	0	0	0	0	0	0	0	0	0	0	0	0	0	0
333307	333307	Gene_ID	M. musculus	333307	M. musculus	Trim75	tripartite motif-containing 75	GO:0008150 biological_process	0	0	0	0	0	0	0	0	0	0	0	0	0	0	0	0	0	0	0	0
432649	432649	Gene_ID	M. musculus	432649	M. musculus	Gm5434	ubiquitin-conjugating enzyme E2F (putative) pseudogene	GO:0045116 protein neddylation;GO:0032446 protein modification by small protein conjugation;GO:0070647 protein modification by small protein conjugation or removal	0	0	0	0	0	0	0	0	0	0	0	0	0	0	0	0	0	0	0	0
50782	50782	Gene_ID	M. musculus	50782	M. musculus	Rgs11	regulator of G-protein signaling 11	GO:0009968 negative regulation of signal transduction;GO:0010648 negative regulation of cell communication;GO:0023057 negative regulation of signaling	0	0	0	0	0	0	0	0	0	0	0	0	0	0	0	0	0	0	0	0
68074	68074	Gene_ID	M. musculus	68074	M. musculus	A930013F10Rik	RIKEN cDNA A930013F10 gene		0	0	0	0	0	0	0	0	0	0	0	0	0	0	0	0	0	0	0	0
14748	14748	Gene_ID	M. musculus	14748	M. musculus	Gpr3	G-protein coupled receptor 3	GO:0043950 positive regulation of cAMP-mediated signaling;GO:0120162 positive regulation of cold-induced thermogenesis;GO:0043949 regulation of cAMP-mediated signaling	1	0	0	1	0	0	0	0	0	0	0	0	0	0	0	0	0	0	0	0
64452	64452	Gene_ID	M. musculus	64452	M. musculus	Slc5a4a	solute carrier family 5, member 4a	GO:1902600 proton transmembrane transport;GO:0006814 sodium ion transport;GO:0015672 monovalent inorganic cation transport	0	0	0	0	0	0	0	0	0	0	0	0	0	0	0	0	0	0	0	0
100502636	100502636	Gene_ID	M. musculus	100502636	M. musculus	Gm19299	predicted gene, 19299		0	0	0	0	0	0	0	0	0	0	0	0	0	0	0	0	0	0	0	0
269637	269637	Gene_ID	M. musculus	269637	M. musculus	Cnpy1	canopy FGF signaling regulator 1		0	0	0	0	0	0	0	0	0	0	0	0	0	0	0	0	0	0	0	0
100303647	100303647	Gene_ID	M. musculus	100303647	M. musculus	AF357359	snoRNA AF357359		0	0	0	0	0	0	0	0	0	0	0	0	0	0	0	0	0	0	0	0
75953	75953	Gene_ID	M. musculus	75953	M. musculus	Samd7	sterile alpha motif domain containing 7	GO:0010629 negative regulation of gene expression;GO:0010605 negative regulation of macromolecule metabolic process;GO:0009892 negative regulation of metabolic process	0	0	0	0	0	0	0	0	0	0	0	0	0	0	0	0	0	0	0	0
21418	21418	Gene_ID	M. musculus	21418	M. musculus	Tfap2a	transcription factor AP-2, alpha	GO:0021506 anterior neuropore closure;GO:0003409 optic cup structural organization;GO:0021995 neuropore closure	0	0	0	0	0	0	1	0	0	0	0	1	0	0	0	0	0	0	0	0
380669	380669	Gene_ID	M. musculus	380669	M. musculus	Lin28b	lin-28 homolog B (C. elegans)	GO:2000635 negative regulation of primary miRNA processing;GO:2000632 negative regulation of pre-miRNA processing;GO:2000631 regulation of pre-miRNA processing	0	1	0	0	0	0	0	0	0	0	0	0	0	0	0	1	0	0	0	0
319317	319317	Gene_ID	M. musculus	319317	M. musculus	Snhg11	small nucleolar RNA host gene 11	GO:0008150 biological_process	0	0	0	0	0	0	0	0	0	0	0	0	0	0	0	0	0	0	0	0
12677	12677	Gene_ID	M. musculus	12677	M. musculus	Vsx2	visual system homeobox 2	GO:0060040 retinal bipolar neuron differentiation;GO:0060042 retina morphogenesis in camera-type eye;GO:0003407 neural retina development	0	0	0	0	0	0	1	0	0	0	0	0	0	0	0	0	0	0	0	1
13653	13653	Gene_ID	M. musculus	13653	M. musculus	Egr1	early growth response 1	GO:0072303 positive regulation of glomerular metanephric mesangial cell proliferation;GO:0072301 regulation of metanephric glomerular mesangial cell proliferation;GO:0072126 positive regulation of glomerular mesangial cell proliferation	0	0	0	0	1	0	0	0	0	0	0	1	0	0	0	0	0	0	1	0
11628	11628	Gene_ID	M. musculus	11628	M. musculus	Aicda	activation-induced cytidine deaminase	GO:0090310 negative regulation of methylation-dependent chromatin silencing;GO:0045869 negative regulation of single stranded viral RNA replication via double stranded DNA intermediate;GO:0009972 cytidine deamination	0	1	0	1	0	0	0	1	0	0	0	0	0	0	0	1	1	0	0	0
14825	14825	Gene_ID	M. musculus	14825	M. musculus	Cxcl1	chemokine (C-X-C motif) ligand 1	GO:0070965 positive regulation of neutrophil mediated killing of fungus;GO:0070953 regulation of neutrophil mediated killing of fungus;GO:0070961 positive regulation of neutrophil mediated killing of symbiont cell	0	0	0	0	0	0	0	1	0	0	0	0	0	0	0	0	0	0	0	0
14281	14281	Gene_ID	M. musculus	14281	M. musculus	Fos	FBJ osteosarcoma oncogene	GO:0045672 positive regulation of osteoclast differentiation;GO:0002763 positive regulation of myeloid leukocyte differentiation;GO:1902895 positive regulation of pri-miRNA transcription by RNA polymerase II	0	0	0	0	0	0	0	0	0	0	0	0	0	0	1	0	0	0	0	0

## Sheet: Enrichment
GroupID	Category	Term	Description	LogP	Log(q-value)	InTerm_InList	Genes	Symbols
1_Summary	GO Biological Processes	GO:0051321	meiotic cell cycle	-13.5875	-9.32442	24/314	12877,13164,13206,14748,17451,27083,57746,71836,74075,78803,83456,83561,94244,98558,104271,140557,171506,213389,224661,241624,320558,434438,434794,637277,70772,59083,75202,215095,330409	Cpeb1,Dazl,Ddx4,Gpr3,Mos,Xlr4b,Piwil2,Shcbp1l,Syce1,Fbxo43,Mov10l1,Tdrd1,Fkbp6,Mael,Tex15,Smc1b,H1f8,Prdm9,Slc26a8,Exd1,Sycp2,Ccdc36,Xlr4a,Sycp2l,Ggnbp1,Fetub,Spaca6,Astl,Cecr2
1_Member	GO Biological Processes	GO:0051321	meiotic cell cycle	-13.5875	-9.32442	24/314	12877,13164,13206,14748,17451,27083,57746,71836,74075,78803,83456,83561,94244,98558,104271,140557,171506,213389,224661,241624,320558,434438,434794,637277	Cpeb1,Dazl,Ddx4,Gpr3,Mos,Xlr4b,Piwil2,Shcbp1l,Syce1,Fbxo43,Mov10l1,Tdrd1,Fkbp6,Mael,Tex15,Smc1b,H1f8,Prdm9,Slc26a8,Exd1,Sycp2,Ccdc36,Xlr4a,Sycp2l
1_Member	GO Biological Processes	GO:0140013	meiotic nuclear division	-10.1071	-6.62218	16/182	12877,13164,13206,14748,17451,57746,71836,74075,78803,83456,98558,104271,213389,320558,434438,637277	Cpeb1,Dazl,Ddx4,Gpr3,Mos,Piwil2,Shcbp1l,Syce1,Fbxo43,Mov10l1,Mael,Tex15,Prdm9,Sycp2,Ccdc36,Sycp2l
1_Member	GO Biological Processes	GO:1903046	meiotic cell cycle process	-9.46348	-6.20037	16/201	12877,13164,13206,14748,17451,57746,71836,74075,78803,83456,98558,104271,213389,320558,434438,637277	Cpeb1,Dazl,Ddx4,Gpr3,Mos,Piwil2,Shcbp1l,Syce1,Fbxo43,Mov10l1,Mael,Tex15,Prdm9,Sycp2,Ccdc36,Sycp2l
1_Member	GO Biological Processes	GO:0007127	meiosis I	-5.56064	-2.52797	9/113	12877,13206,57746,74075,83456,98558,104271,213389,434438	Cpeb1,Ddx4,Piwil2,Syce1,Mov10l1,Mael,Tex15,Prdm9,Ccdc36
1_Member	GO Biological Processes	GO:0061982	meiosis I cell cycle process	-5.40462	-2.39678	9/118	12877,13206,57746,74075,83456,98558,104271,213389,434438	Cpeb1,Ddx4,Piwil2,Syce1,Mov10l1,Mael,Tex15,Prdm9,Ccdc36
1_Member	GO Biological Processes	GO:0000280	nuclear division	-5.14476	-2.1604	16/414	12877,13164,13206,14748,17451,57746,71836,74075,78803,83456,98558,104271,213389,320558,434438,637277	Cpeb1,Dazl,Ddx4,Gpr3,Mos,Piwil2,Shcbp1l,Syce1,Fbxo43,Mov10l1,Mael,Tex15,Prdm9,Sycp2,Ccdc36,Sycp2l
1_Member	GO Biological Processes	GO:0048285	organelle fission	-5.09175	-2.12966	17/467	12877,13164,13206,14748,17451,57746,70772,71836,74075,78803,83456,98558,104271,213389,320558,434438,637277	Cpeb1,Dazl,Ddx4,Gpr3,Mos,Piwil2,Ggnbp1,Shcbp1l,Syce1,Fbxo43,Mov10l1,Mael,Tex15,Prdm9,Sycp2,Ccdc36,Sycp2l
1_Member	GO Biological Processes	GO:0007129	synapsis	-4.84947	-1.96656	6/51	12877,74075,98558,104271,213389,434438	Cpeb1,Syce1,Mael,Tex15,Prdm9,Ccdc36
1_Member	GO Biological Processes	GO:0007140	male meiotic nuclear division	-4.84947	-1.96656	6/51	13206,71836,83456,98558,104271,320558	Ddx4,Shcbp1l,Mov10l1,Mael,Tex15,Sycp2
1_Member	GO Biological Processes	GO:0045143	homologous chromosome segregation	-4.35741	-1.57142	6/62	12877,74075,98558,104271,213389,434438	Cpeb1,Syce1,Mael,Tex15,Prdm9,Ccdc36
1_Member	GO Biological Processes	GO:0045132	meiotic chromosome segregation	-4.19545	-1.46382	7/96	12877,17451,74075,98558,104271,213389,434438	Cpeb1,Mos,Syce1,Mael,Tex15,Prdm9,Ccdc36
1_Member	GO Biological Processes	GO:0070192	chromosome organization involved in meiotic cell cycle	-3.95614	-1.27281	6/73	12877,74075,98558,104271,213389,434438	Cpeb1,Syce1,Mael,Tex15,Prdm9,Ccdc36
1_Member	GO Biological Processes	GO:0009566	fertilization	-3.14629	-0.607455	8/185	59083,75202,98558,104271,213389,215095,320558,330409	Fetub,Spaca6,Mael,Tex15,Prdm9,Astl,Sycp2,Cecr2
1_Member	GO Biological Processes	GO:0007130	synaptonemal complex assembly	-2.83438	-0.334691	3/22	12877,74075,104271	Cpeb1,Syce1,Tex15
1_Member	GO Biological Processes	GO:0070193	synaptonemal complex organization	-2.6701	-0.206328	3/25	12877,74075,104271	Cpeb1,Syce1,Tex15
1_Member	GO Biological Processes	GO:0098813	nuclear chromosome segregation	-2.21937	0	8/261	12877,17451,74075,98558,104271,140557,213389,434438	Cpeb1,Mos,Syce1,Mael,Tex15,Smc1b,Prdm9,Ccdc36
2_Summary	GO Biological Processes	GO:0034587	piRNA metabolic process	-11.3289	-7.43439	8/18	13206,57746,83456,83561,94244,98558,215456,241624,11628,14462,17263,17450,22715,171506,214575,213389,381686,380669,636931	Ddx4,Piwil2,Mov10l1,Tdrd1,Fkbp6,Mael,Gpat2,Exd1,Aicda,Gata3,Meg3,Morc1,Zfp57,H1f8,Tdrd5,Prdm9,Kpna7,Lin28b,Trim71
2_Member	GO Biological Processes	GO:0034587	piRNA metabolic process	-11.3289	-7.43439	8/18	13206,57746,83456,83561,94244,98558,215456,241624	Ddx4,Piwil2,Mov10l1,Tdrd1,Fkbp6,Mael,Gpat2,Exd1
2_Member	GO Biological Processes	GO:0044728	DNA methylation or demethylation	-11.1734	-7.43439	13/88	11628,13206,14462,17263,17450,22715,57746,83456,83561,94244,98558,171506,214575	Aicda,Ddx4,Gata3,Meg3,Morc1,Zfp57,Piwil2,Mov10l1,Tdrd1,Fkbp6,Mael,H1f8,Tdrd5
2_Member	GO Biological Processes	GO:0043046	DNA methylation involved in gamete generation	-11.0954	-7.43439	8/19	13206,17450,57746,83456,83561,94244,98558,214575	Ddx4,Morc1,Piwil2,Mov10l1,Tdrd1,Fkbp6,Mael,Tdrd5
2_Member	GO Biological Processes	GO:0006304	DNA modification	-10.3923	-6.8282	13/101	11628,13206,14462,17263,17450,22715,57746,83456,83561,94244,98558,171506,214575	Aicda,Ddx4,Gata3,Meg3,Morc1,Zfp57,Piwil2,Mov10l1,Tdrd1,Fkbp6,Mael,H1f8,Tdrd5
2_Member	GO Biological Processes	GO:0006305	DNA alkylation	-9.76778	-6.40775	11/71	13206,17263,17450,22715,57746,83456,83561,94244,98558,171506,214575	Ddx4,Meg3,Morc1,Zfp57,Piwil2,Mov10l1,Tdrd1,Fkbp6,Mael,H1f8,Tdrd5
2_Member	GO Biological Processes	GO:0006306	DNA methylation	-9.76778	-6.40775	11/71	13206,17263,17450,22715,57746,83456,83561,94244,98558,171506,214575	Ddx4,Meg3,Morc1,Zfp57,Piwil2,Mov10l1,Tdrd1,Fkbp6,Mael,H1f8,Tdrd5
2_Member	GO Biological Processes	GO:0043414	macromolecule methylation	-5.62784	-2.56884	14/292	13206,14462,17263,17450,22715,57746,83456,83561,94244,98558,171506,213389,214575,381686	Ddx4,Gata3,Meg3,Morc1,Zfp57,Piwil2,Mov10l1,Tdrd1,Fkbp6,Mael,H1f8,Prdm9,Tdrd5,Kpna7
2_Member	GO Biological Processes	GO:1990511	piRNA biosynthetic process	-4.96534	-2.02444	3/5	13206,57746,215456	Ddx4,Piwil2,Gpat2
2_Member	GO Biological Processes	GO:0032259	methylation	-4.77324	-1.9251	14/347	13206,14462,17263,17450,22715,57746,83456,83561,94244,98558,171506,213389,214575,381686	Ddx4,Gata3,Meg3,Morc1,Zfp57,Piwil2,Mov10l1,Tdrd1,Fkbp6,Mael,H1f8,Prdm9,Tdrd5,Kpna7
2_Member	GO Biological Processes	GO:0010528	regulation of transposition	-4.32038	-1.56241	4/20	11628,13206,17450,57746	Aicda,Ddx4,Morc1,Piwil2
2_Member	GO Biological Processes	GO:0010529	negative regulation of transposition	-4.32038	-1.56241	4/20	11628,13206,17450,57746	Aicda,Ddx4,Morc1,Piwil2
2_Member	GO Biological Processes	GO:0031047	gene silencing by RNA	-4.07804	-1.36226	9/173	13206,57746,83456,83561,94244,98558,241624,380669,636931	Ddx4,Piwil2,Mov10l1,Tdrd1,Fkbp6,Mael,Exd1,Lin28b,Trim71
2_Member	GO Biological Processes	GO:0032196	transposition	-4.06907	-1.36226	4/23	11628,13206,17450,57746	Aicda,Ddx4,Morc1,Piwil2
2_Member	GO Biological Processes	GO:0016458	gene silencing	-3.39712	-0.78722	11/309	11628,13206,57746,83456,83561,94244,98558,171506,241624,380669,636931	Aicda,Ddx4,Piwil2,Mov10l1,Tdrd1,Fkbp6,Mael,H1f8,Exd1,Lin28b,Trim71
3_Summary	GO Biological Processes	GO:0022412	cellular process involved in reproduction in multicellular organism	-9.64315	-6.33428	23/441	13164,13206,14566,16590,17450,22702,27083,57746,71836,74309,74434,75202,83456,83561,94244,98558,104271,106757,214575,224661,320558,434438,434794,14536,70772,213389,271127,380702	Dazl,Ddx4,Gdf9,Kit,Morc1,Zfp42,Xlr4b,Piwil2,Shcbp1l,Osbp2,Sohlh2,Spaca6,Mov10l1,Tdrd1,Fkbp6,Mael,Tex15,Catsperd,Tdrd5,Slc26a8,Sycp2,Ccdc36,Xlr4a,Nr6a1,Ggnbp1,Prdm9,Adamts16,Shisa6
3_Member	GO Biological Processes	GO:0022412	cellular process involved in reproduction in multicellular organism	-9.64315	-6.33428	23/441	13164,13206,14566,16590,17450,22702,27083,57746,71836,74309,74434,75202,83456,83561,94244,98558,104271,106757,214575,224661,320558,434438,434794	Dazl,Ddx4,Gdf9,Kit,Morc1,Zfp42,Xlr4b,Piwil2,Shcbp1l,Osbp2,Sohlh2,Spaca6,Mov10l1,Tdrd1,Fkbp6,Mael,Tex15,Catsperd,Tdrd5,Slc26a8,Sycp2,Ccdc36,Xlr4a
3_Member	GO Biological Processes	GO:0048232	male gamete generation	-9.2807	-6.05898	26/589	13164,13206,14536,16590,17450,22702,27083,57746,70772,71836,74309,74434,83456,83561,94244,98558,104271,106757,213389,214575,224661,271127,320558,380702,434438,434794	Dazl,Ddx4,Nr6a1,Kit,Morc1,Zfp42,Xlr4b,Piwil2,Ggnbp1,Shcbp1l,Osbp2,Sohlh2,Mov10l1,Tdrd1,Fkbp6,Mael,Tex15,Catsperd,Prdm9,Tdrd5,Slc26a8,Adamts16,Sycp2,Shisa6,Ccdc36,Xlr4a
3_Member	GO Biological Processes	GO:0007283	spermatogenesis	-8.23764	-5.0537	24/567	13164,13206,14536,16590,17450,22702,27083,57746,70772,71836,74309,74434,83456,83561,94244,98558,104271,106757,213389,214575,224661,380702,434438,434794	Dazl,Ddx4,Nr6a1,Kit,Morc1,Zfp42,Xlr4b,Piwil2,Ggnbp1,Shcbp1l,Osbp2,Sohlh2,Mov10l1,Tdrd1,Fkbp6,Mael,Tex15,Catsperd,Prdm9,Tdrd5,Slc26a8,Shisa6,Ccdc36,Xlr4a
3_Member	GO Biological Processes	GO:0007276	gamete generation	-7.996	-4.84683	27/728	13164,13206,14536,14566,16590,17450,22702,27083,57746,70772,71836,74309,74434,83456,83561,94244,98558,104271,106757,213389,214575,224661,271127,320558,380702,434438,434794	Dazl,Ddx4,Nr6a1,Gdf9,Kit,Morc1,Zfp42,Xlr4b,Piwil2,Ggnbp1,Shcbp1l,Osbp2,Sohlh2,Mov10l1,Tdrd1,Fkbp6,Mael,Tex15,Catsperd,Prdm9,Tdrd5,Slc26a8,Adamts16,Sycp2,Shisa6,Ccdc36,Xlr4a
3_Member	GO Biological Processes	GO:0007281	germ cell development	-4.82935	-1.96417	14/343	13164,14566,16590,22702,27083,57746,74309,74434,83561,106757,214575,224661,434438,434794	Dazl,Gdf9,Kit,Zfp42,Xlr4b,Piwil2,Osbp2,Sohlh2,Tdrd1,Catsperd,Tdrd5,Slc26a8,Ccdc36,Xlr4a
3_Member	GO Biological Processes	GO:0007286	spermatid development	-2.64235	-0.192144	8/222	16590,22702,27083,74309,106757,214575,224661,434794	Kit,Zfp42,Xlr4b,Osbp2,Catsperd,Tdrd5,Slc26a8,Xlr4a
3_Member	GO Biological Processes	GO:0048515	spermatid differentiation	-2.53623	-0.118217	8/231	16590,22702,27083,74309,106757,214575,224661,434794	Kit,Zfp42,Xlr4b,Osbp2,Catsperd,Tdrd5,Slc26a8,Xlr4a
4_Summary	GO Biological Processes	GO:0040020	regulation of meiotic nuclear division	-7.0346	-3.91761	7/37	13164,14748,17451,57746,78803,213389,434438,14566,26423,215095,74434,214575,320558,11628,12578,17248,18996,22061,71007,268451	Dazl,Gpr3,Mos,Piwil2,Fbxo43,Prdm9,Ccdc36,Gdf9,Nr5a1,Astl,Sohlh2,Tdrd5,Sycp2,Aicda,Cdkn2a,Mdm4,Pou4f1,Trp63,D7Ertd443e,Rab11fip4
4_Member	GO Biological Processes	GO:0040020	regulation of meiotic nuclear division	-7.0346	-3.91761	7/37	13164,14748,17451,57746,78803,213389,434438	Dazl,Gpr3,Mos,Piwil2,Fbxo43,Prdm9,Ccdc36
4_Member	GO Biological Processes	GO:0051445	regulation of meiotic cell cycle	-5.70126	-2.61424	7/57	13164,14748,17451,57746,78803,213389,434438	Dazl,Gpr3,Mos,Piwil2,Fbxo43,Prdm9,Ccdc36
4_Member	GO Biological Processes	GO:2000241	regulation of reproductive process	-4.86651	-1.96656	10/173	13164,14566,14748,17451,26423,57746,78803,213389,215095,434438	Dazl,Gdf9,Gpr3,Mos,Nr5a1,Piwil2,Fbxo43,Prdm9,Astl,Ccdc36
4_Member	GO Biological Processes	GO:0060631	regulation of meiosis I	-3.90284	-1.24179	3/10	57746,213389,434438	Piwil2,Prdm9,Ccdc36
4_Member	GO Biological Processes	GO:0007292	female gamete generation	-3.77709	-1.12676	8/149	13164,14566,57746,74434,213389,214575,320558,434438	Dazl,Gdf9,Piwil2,Sohlh2,Prdm9,Tdrd5,Sycp2,Ccdc36
4_Member	GO Biological Processes	GO:0048477	oogenesis	-3.30571	-0.744384	6/96	13164,14566,57746,74434,214575,434438	Dazl,Gdf9,Piwil2,Sohlh2,Tdrd5,Ccdc36
4_Member	GO Biological Processes	GO:0045836	positive regulation of meiotic nuclear division	-3.1728	-0.625691	3/17	13164,57746,213389	Dazl,Piwil2,Prdm9
4_Member	GO Biological Processes	GO:0009994	oocyte differentiation	-2.65503	-0.198098	4/53	13164,14566,74434,214575	Dazl,Gdf9,Sohlh2,Tdrd5
4_Member	GO Biological Processes	GO:0051446	positive regulation of meiotic cell cycle	-2.57232	-0.148052	3/27	13164,57746,213389	Dazl,Piwil2,Prdm9
4_Member	GO Biological Processes	GO:0010564	regulation of cell cycle process	-2.4462	-0.0695732	14/591	11628,12578,13164,14748,17248,17451,18996,22061,57746,71007,78803,213389,268451,434438	Aicda,Cdkn2a,Dazl,Gpr3,Mdm4,Mos,Pou4f1,Trp63,Piwil2,D7Ertd443e,Fbxo43,Prdm9,Rab11fip4,Ccdc36
4_Member	GO Biological Processes	GO:0051783	regulation of nuclear division	-2.35203	-0.00272595	7/196	13164,14748,17451,57746,78803,213389,434438	Dazl,Gpr3,Mos,Piwil2,Fbxo43,Prdm9,Ccdc36
4_Member	GO Biological Processes	GO:2000243	positive regulation of reproductive process	-2.01648	0	4/80	13164,26423,57746,213389	Dazl,Nr5a1,Piwil2,Prdm9
5_Summary	GO Biological Processes	GO:0046660	female sex differentiation	-4.58411	-1.75586	9/149	12155,13983,14566,16590,16876,22061,26423,74434,242523,14462,104271,320558,12705,239167,13653	Bmp15,Esr2,Gdf9,Kit,Lhx9,Trp63,Nr5a1,Sohlh2,Dmrta1,Gata3,Tex15,Sycp2,Cited1,Synb,Egr1
5_Member	GO Biological Processes	GO:0046660	female sex differentiation	-4.58411	-1.75586	9/149	12155,13983,14566,16590,16876,22061,26423,74434,242523	Bmp15,Esr2,Gdf9,Kit,Lhx9,Trp63,Nr5a1,Sohlh2,Dmrta1
5_Member	GO Biological Processes	GO:0008585	female gonad development	-4.57182	-1.75586	8/115	12155,13983,14566,16590,16876,26423,74434,242523	Bmp15,Esr2,Gdf9,Kit,Lhx9,Nr5a1,Sohlh2,Dmrta1
5_Member	GO Biological Processes	GO:0046545	development of primary female sexual characteristics	-4.49104	-1.69033	8/118	12155,13983,14566,16590,16876,26423,74434,242523	Bmp15,Esr2,Gdf9,Kit,Lhx9,Nr5a1,Sohlh2,Dmrta1
5_Member	GO Biological Processes	GO:0007548	sex differentiation	-4.27235	-1.52775	12/290	12155,13983,14462,14566,16590,16876,22061,26423,74434,104271,242523,320558	Bmp15,Esr2,Gata3,Gdf9,Kit,Lhx9,Trp63,Nr5a1,Sohlh2,Tex15,Dmrta1,Sycp2
5_Member	GO Biological Processes	GO:0048608	reproductive structure development	-3.51345	-0.883799	14/456	12155,12705,13983,14462,14566,16590,16876,22061,26423,74434,104271,239167,242523,320558	Bmp15,Cited1,Esr2,Gata3,Gdf9,Kit,Lhx9,Trp63,Nr5a1,Sohlh2,Tex15,Synb,Dmrta1,Sycp2
5_Member	GO Biological Processes	GO:0061458	reproductive system development	-3.4753	-0.855635	14/460	12155,12705,13983,14462,14566,16590,16876,22061,26423,74434,104271,239167,242523,320558	Bmp15,Cited1,Esr2,Gata3,Gdf9,Kit,Lhx9,Trp63,Nr5a1,Sohlh2,Tex15,Synb,Dmrta1,Sycp2
5_Member	GO Biological Processes	GO:0008406	gonad development	-3.35761	-0.757251	9/216	12155,13983,14462,14566,16590,16876,26423,74434,242523	Bmp15,Esr2,Gata3,Gdf9,Kit,Lhx9,Nr5a1,Sohlh2,Dmrta1
5_Member	GO Biological Processes	GO:0042698	ovulation cycle	-3.33902	-0.757143	5/62	13653,13983,14566,26423,74434	Egr1,Esr2,Gdf9,Nr5a1,Sohlh2
5_Member	GO Biological Processes	GO:0045137	development of primary sexual characteristics	-3.29993	-0.744384	9/220	12155,13983,14462,14566,16590,16876,26423,74434,242523	Bmp15,Esr2,Gata3,Gdf9,Kit,Lhx9,Nr5a1,Sohlh2,Dmrta1
5_Member	GO Biological Processes	GO:0001541	ovarian follicle development	-3.09616	-0.573403	5/70	12155,13983,16590,74434,242523	Bmp15,Esr2,Kit,Sohlh2,Dmrta1
5_Member	GO Biological Processes	GO:0048806	genitalia development	-2.71688	-0.246159	4/51	13983,22061,104271,320558	Esr2,Trp63,Tex15,Sycp2
5_Member	GO Biological Processes	GO:0046661	male sex differentiation	-2.2895	0	6/152	13983,14462,16876,26423,104271,320558	Esr2,Gata3,Lhx9,Nr5a1,Tex15,Sycp2
6_Summary	GO Biological Processes	GO:0022403	cell cycle phase	-3.99342	-1.29851	4/24	57746,74075,320558,637277	Piwil2,Syce1,Sycp2,Sycp2l
6_Member	GO Biological Processes	GO:0022403	cell cycle phase	-3.99342	-1.29851	4/24	57746,74075,320558,637277	Piwil2,Syce1,Sycp2,Sycp2l
6_Member	GO Biological Processes	GO:0044848	biological phase	-2.81505	-0.322789	4/48	57746,74075,320558,637277	Piwil2,Syce1,Sycp2,Sycp2l
7_Summary	GO Biological Processes	GO:0050957	equilibrioception	-3.90284	-1.24179	3/10	11994,18996,22295,50769,69017,14051,14462,21418,14804,12677,21823,170788,330409	Pcdh15,Pou4f1,Cdh23,Atp8a2,Prrt2,Eya4,Gata3,Tfap2a,Grid2,Vsx2,Th,Crb1,Cecr2
7_Member	GO Biological Processes	GO:0050957	equilibrioception	-3.90284	-1.24179	3/10	11994,18996,22295	Pcdh15,Pou4f1,Cdh23
7_Member	GO Biological Processes	GO:0050884	neuromuscular process controlling posture	-3.02563	-0.510701	3/19	18996,50769,69017	Pou4f1,Atp8a2,Prrt2
7_Member	GO Biological Processes	GO:0042471	ear morphogenesis	-2.47872	-0.0906613	6/139	11994,14051,14462,21418,22295,50769	Pcdh15,Eya4,Gata3,Tfap2a,Cdh23,Atp8a2
7_Member	GO Biological Processes	GO:0050905	neuromuscular process	-2.44818	-0.0695732	6/141	11994,14804,18996,22295,50769,69017	Pcdh15,Grid2,Pou4f1,Cdh23,Atp8a2,Prrt2
7_Member	GO Biological Processes	GO:0090596	sensory organ morphogenesis	-2.30125	0	9/308	11994,12677,14051,14462,21418,21823,22295,50769,170788	Pcdh15,Vsx2,Eya4,Gata3,Tfap2a,Th,Cdh23,Atp8a2,Crb1
7_Member	GO Biological Processes	GO:0042472	inner ear morphogenesis	-2.12449	0	5/117	11994,14462,21418,22295,50769	Pcdh15,Gata3,Tfap2a,Cdh23,Atp8a2
7_Member	GO Biological Processes	GO:0050953	sensory perception of light stimulus	-2.11994	0	6/165	11994,12677,21823,22295,50769,170788	Pcdh15,Vsx2,Th,Cdh23,Atp8a2,Crb1
7_Member	GO Biological Processes	GO:0060122	inner ear receptor cell stereocilium organization	-2.02788	0	3/42	11994,22295,330409	Pcdh15,Cdh23,Cecr2
8_Summary	GO Biological Processes	GO:0019079	viral genome replication	-3.72553	-1.08566	7/114	11628,18705,26424,94244,114643,231699,246729,14825	Aicda,Pik3c2g,Nr5a2,Fkbp6,Oas1c,Oas1e,Oas1h,Cxcl1
8_Member	GO Biological Processes	GO:0019079	viral genome replication	-3.72553	-1.08566	7/114	11628,18705,26424,94244,114643,231699,246729	Aicda,Pik3c2g,Nr5a2,Fkbp6,Oas1c,Oas1e,Oas1h
8_Member	GO Biological Processes	GO:0060700	regulation of ribonuclease activity	-3.34065	-0.757143	3/15	114643,231699,246729	Oas1c,Oas1e,Oas1h
8_Member	GO Biological Processes	GO:0045069	regulation of viral genome replication	-3.30571	-0.744384	6/96	11628,26424,94244,114643,231699,246729	Aicda,Nr5a2,Fkbp6,Oas1c,Oas1e,Oas1h
8_Member	GO Biological Processes	GO:0032069	regulation of nuclease activity	-2.57232	-0.148052	3/27	114643,231699,246729	Oas1c,Oas1e,Oas1h
8_Member	GO Biological Processes	GO:0045071	negative regulation of viral genome replication	-2.48446	-0.0906613	4/59	11628,114643,231699,246729	Aicda,Oas1c,Oas1e,Oas1h
8_Member	GO Biological Processes	GO:1903900	regulation of viral life cycle	-2.38871	-0.0188764	6/145	11628,26424,94244,114643,231699,246729	Aicda,Nr5a2,Fkbp6,Oas1c,Oas1e,Oas1h
8_Member	GO Biological Processes	GO:0019058	viral life cycle	-2.25844	0	7/204	11628,18705,26424,94244,114643,231699,246729	Aicda,Pik3c2g,Nr5a2,Fkbp6,Oas1c,Oas1e,Oas1h
8_Member	GO Biological Processes	GO:0043903	regulation of symbiosis, encompassing mutualism through parasitism	-2.24709	0	7/205	11628,14825,26424,94244,114643,231699,246729	Aicda,Cxcl1,Nr5a2,Fkbp6,Oas1c,Oas1e,Oas1h
9_Summary	GO Biological Processes	GO:0110111	negative regulation of animal organ morphogenesis	-3.11521	-0.584485	4/40	12578,12705,14462,56373	Cdkn2a,Cited1,Gata3,Cpb2
9_Member	GO Biological Processes	GO:0110111	negative regulation of animal organ morphogenesis	-3.11521	-0.584485	4/40	12578,12705,14462,56373	Cdkn2a,Cited1,Gata3,Cpb2
10_Summary	GO Biological Processes	GO:0010259	multicellular organism aging	-2.84934	-0.342099	4/47	17263,22061,26423,637277	Meg3,Trp63,Nr5a1,Sycp2l
10_Member	GO Biological Processes	GO:0010259	multicellular organism aging	-2.84934	-0.342099	4/47	17263,22061,26423,637277	Meg3,Trp63,Nr5a1,Sycp2l
11_Summary	Reactome Gene Sets	R-MMU-383280	Nuclear Receptor transcription pathway	-2.78157	-0.299207	4/49	13983,14536,26423,26424	Esr2,Nr6a1,Nr5a1,Nr5a2
11_Member	Reactome Gene Sets	R-MMU-383280	Nuclear Receptor transcription pathway	-2.78157	-0.299207	4/49	13983,14536,26423,26424	Esr2,Nr6a1,Nr5a1,Nr5a2
12_Summary	GO Biological Processes	GO:0048485	sympathetic nervous system development	-2.77699	-0.299207	3/23	14462,21418,22061,12705,13653,13983,14804,18125,18996	Gata3,Tfap2a,Trp63,Cited1,Egr1,Esr2,Grid2,Nos1,Pou4f1
12_Member	GO Biological Processes	GO:0048485	sympathetic nervous system development	-2.77699	-0.299207	3/23	14462,21418,22061	Gata3,Tfap2a,Trp63
12_Member	GO Biological Processes	GO:0051402	neuron apoptotic process	-2.38436	-0.0188764	9/299	12705,13653,13983,14462,14804,18125,18996,21418,22061	Cited1,Egr1,Esr2,Gata3,Grid2,Nos1,Pou4f1,Tfap2a,Trp63
12_Member	GO Biological Processes	GO:0072210	metanephric nephron development	-2.14856	0	3/38	12705,13653,21418	Cited1,Egr1,Tfap2a
12_Member	GO Biological Processes	GO:0043523	regulation of neuron apoptotic process	-2.12474	0	8/271	12705,13653,13983,14462,14804,18125,18996,21418	Cited1,Egr1,Esr2,Gata3,Grid2,Nos1,Pou4f1,Tfap2a
13_Summary	KEGG Pathway	mmu04320	Dorso-ventral axis formation	-2.62016	-0.176594	3/26	12877,57746,208922,17451,78803,140557	Cpeb1,Piwil2,Cpeb3,Mos,Fbxo43,Smc1b
13_Member	KEGG Pathway	mmu04320	Dorso-ventral axis formation	-2.62016	-0.176594	3/26	12877,57746,208922	Cpeb1,Piwil2,Cpeb3
13_Member	KEGG Pathway	mmu04114	Oocyte meiosis	-2.13987	0	5/116	12877,17451,78803,140557,208922	Cpeb1,Mos,Fbxo43,Smc1b,Cpeb3
14_Summary	Reactome Gene Sets	R-MMU-8955332	Carboxyterminal post-translational modifications of tubulin	-2.57232	-0.148052	3/27	22152,101100,269954	Tubb3,Ttll3,Ttll13
14_Member	Reactome Gene Sets	R-MMU-8955332	Carboxyterminal post-translational modifications of tubulin	-2.57232	-0.148052	3/27	22152,101100,269954	Tubb3,Ttll3,Ttll13
15_Summary	GO Biological Processes	GO:0060395	SMAD protein signal transduction	-2.52639	-0.114538	5/94	12155,12705,14281,14566,17263,15485,232889	Bmp15,Cited1,Fos,Gdf9,Meg3,Hsd17b1,Pla2g4c
15_Member	GO Biological Processes	GO:0060395	SMAD protein signal transduction	-2.52639	-0.114538	5/94	12155,12705,14281,14566,17263	Bmp15,Cited1,Fos,Gdf9,Meg3
15_Member	KEGG Pathway	mmu04913	Ovarian steroidogenesis	-2.51146	-0.105677	4/58	12155,14566,15485,232889	Bmp15,Gdf9,Hsd17b1,Pla2g4c
16_Summary	GO Biological Processes	GO:0060968	regulation of gene silencing	-2.4869	-0.0906613	5/96	11628,98558,171506,380669,636931,208922	Aicda,Mael,H1f8,Lin28b,Trim71,Cpeb3
16_Member	GO Biological Processes	GO:0060968	regulation of gene silencing	-2.4869	-0.0906613	5/96	11628,98558,171506,380669,636931	Aicda,Mael,H1f8,Lin28b,Trim71
16_Member	GO Biological Processes	GO:0050779	RNA destabilization	-2.24892	0	3/35	208922,380669,636931	Cpeb3,Lin28b,Trim71
16_Member	GO Biological Processes	GO:0060969	negative regulation of gene silencing	-2.18099	0	3/37	11628,171506,380669	Aicda,H1f8,Lin28b
17_Summary	GO Biological Processes	GO:0031058	positive regulation of histone modification	-2.37413	-0.0141037	5/102	14462,18125,57746,213389,381686,11628,171506	Gata3,Nos1,Piwil2,Prdm9,Kpna7,Aicda,H1f8
17_Member	GO Biological Processes	GO:0031058	positive regulation of histone modification	-2.37413	-0.0141037	5/102	14462,18125,57746,213389,381686	Gata3,Nos1,Piwil2,Prdm9,Kpna7
17_Member	GO Biological Processes	GO:0035066	positive regulation of histone acetylation	-2.35947	-0.00483531	3/32	14462,18125,57746	Gata3,Nos1,Piwil2
17_Member	GO Biological Processes	GO:1902275	regulation of chromatin organization	-2.2246	0	7/207	11628,14462,18125,57746,171506,213389,381686	Aicda,Gata3,Nos1,Piwil2,H1f8,Prdm9,Kpna7
17_Member	GO Biological Processes	GO:2000758	positive regulation of peptidyl-lysine acetylation	-2.21442	0	3/36	14462,18125,57746	Gata3,Nos1,Piwil2
17_Member	GO Biological Processes	GO:1905269	positive regulation of chromatin organization	-2.10927	0	5/118	14462,18125,57746,213389,381686	Gata3,Nos1,Piwil2,Prdm9,Kpna7
18_Summary	GO Biological Processes	GO:2000242	negative regulation of reproductive process	-2.33288	0	4/65	17451,26423,78803,215095	Mos,Nr5a1,Fbxo43,Astl
18_Member	GO Biological Processes	GO:2000242	negative regulation of reproductive process	-2.33288	0	4/65	17451,26423,78803,215095	Mos,Nr5a1,Fbxo43,Astl
19_Summary	GO Biological Processes	GO:0048167	regulation of synaptic plasticity	-2.3309	0	10/362	12877,13116,13653,14804,16590,18125,69017,208898,208922,380702	Cpeb1,Cyp46a1,Egr1,Grid2,Kit,Nos1,Prrt2,Unc13c,Cpeb3,Shisa6
19_Member	GO Biological Processes	GO:0048167	regulation of synaptic plasticity	-2.3309	0	10/362	12877,13116,13653,14804,16590,18125,69017,208898,208922,380702	Cpeb1,Cyp46a1,Egr1,Grid2,Kit,Nos1,Prrt2,Unc13c,Cpeb3,Shisa6
19_Member	GO Biological Processes	GO:0048168	regulation of neuronal synaptic plasticity	-2.2631	0	4/68	12877,13653,16590,380702	Cpeb1,Egr1,Kit,Shisa6
20_Summary	GO Biological Processes	GO:0003407	neural retina development	-2.30921	0	4/66	12677,50769,170788,268451	Vsx2,Atp8a2,Crb1,Rab11fip4
20_Member	GO Biological Processes	GO:0003407	neural retina development	-2.30921	0	4/66	12677,50769,170788,268451	Vsx2,Atp8a2,Crb1,Rab11fip4
