# Supplementary material for: A role for orphan nuclear receptor liver receptor homolog-1 (LRH-1, NR5A2) in primordial follicle activation
Source: Sci Rep. 2021 Jan 13;11:1079. doi: 10.1038/s41598-020-80178-4 (PMC7807074; doi:10.1038/s41598-020-80178-4)
Supplement: Supplementary file 5 — Supplementary Table 4. [file 41598_2020_80178_MOESM5_ESM.xlsx]

## Sheet: Sheet1
A Role for Orphan Nuclear Receptor Liver Receptor Homolog-1 (LRH-1, NR5A2) in Primordial Follicle Activation
Marie-Charlotte Meinsohn1+, Camilla H. K. Hughes1+, Anthony Estienne1,
Hatice D. Saatcioglu2, David Pépin2, Raj Duggavathi3, and Bruce D. Murphy1*
1Centre de recherche en reproduction et fertilité, Université de Montréal, 3200 rue Sicotte, St-Hyacinthe Qc Canada J2S 7C6
2Pediatric Surgical Research Laboratories, Simches Research Center, Massachusetts General Hospital, 185 Cambridge street, Boston, MA, 02114 USA;
3Department of Animal Science, McGill University, MS1085, 21111 Lakeshore Rd., Ste-Anne de Bellevue, Qc Canada H9X 3V9;
+Contributed equally.
Supplementary table S4. Functional annotation of all transcripts common to the study of Ernst et al., (2018) and the present study
ID	Gene Name	Species	GOTERM_BP_DIRECT	GOTERM_CC_DIRECT	GOTERM_MF_DIRECT	INTERPRO	KEGG_PATHWAY	SMART	UP_KEYWORDS	UP_SEQ_FEATURE
Atp8a2	ATPase	aminophospholipid transporter-like	class I	type 8A	member 2(Atp8a2)	Mus musculus	GO:0003011~involuntary skeletal muscle contraction	GO:0006810~transport	GO:0006869~lipid transport	GO:0007409~axonogenesis	GO:0007568~aging	GO:0010842~retina layer formation	GO:0010976~positive regulation of neuron projection development	GO:0010996~response to auditory stimulus	GO:0015914~phospholipid transport	GO:0031175~neuron projection development	GO:0040018~positive regulation of multicellular organism growth	GO:0042472~inner ear morphogenesis	GO:0042755~eating behavior	GO:0043588~skin development	GO:0048194~Golgi vesicle budding	GO:0048666~neuron development	GO:0050884~neuromuscular process controlling posture	GO:0050908~detection of light stimulus involved in visual perception	GO:0060052~neurofilament cytoskeleton organization	GO:0061092~positive regulation of phospholipid translocation		GO:0000139~Golgi membrane	GO:0001750~photoreceptor outer segment	GO:0005768~endosome	GO:0005794~Golgi apparatus	GO:0005802~trans-Golgi network	GO:0005886~plasma membrane	GO:0016020~membrane	GO:0016021~integral component of membrane	GO:0042995~cell projection		GO:0000166~nucleotide binding	GO:0000287~magnesium ion binding	GO:0004012~phospholipid-translocating ATPase activity	GO:0005524~ATP binding	GO:0016787~hydrolase activity	GO:0046872~metal ion binding		IPR001757:Cation-transporting P-type ATPase	IPR006539:Phospholipid-transporting P-type ATPase	subfamily IV	IPR008250:P-type ATPase	A domain
Eya4	EYA transcriptional coactivator and phosphatase 4(Eya4)	Mus musculus	GO:0006281~DNA repair	GO:0006351~transcription	DNA-templated	GO:0006355~regulation of transcription	DNA-templated	GO:0006974~cellular response to DNA damage stimulus	GO:0007275~multicellular organism development	GO:0007605~sensory perception of sound	GO:0016569~covalent chromatin modification	GO:0016576~histone dephosphorylation	GO:0030154~cell differentiation	GO:0042474~middle ear morphogenesis	GO:0045739~positive regulation of DNA repair	GO:0048839~inner ear development	GO:2001240~negative regulation of extrinsic apoptotic signaling pathway in absence of ligand		GO:0005634~nucleus	GO:0005737~cytoplasm		GO:0004721~phosphoprotein phosphatase activity	GO:0004725~protein tyrosine phosphatase activity	GO:0016787~hydrolase activity	GO:0046872~metal ion binding		IPR006545:EYA				Acetylation	Activator	Chromatin regulator	Complete proteome	Cytoplasm	Developmental protein	DNA damage	DNA repair	Hydrolase	Magnesium	Metal-binding	Nucleus	Phosphoprotein	Protein phosphatase	Proteomics identification	Reference proteome	Transcription	Transcription regulation
Rbm44	RNA binding motif protein 44(Rbm44)	Mus musculus		GO:0005737~cytoplasm	GO:0045171~intercellular bridge		GO:0000166~nucleotide binding	GO:0003676~nucleic acid binding	GO:0003723~RNA binding	GO:0005515~protein binding	GO:0042803~protein homodimerization activity		IPR000504:RNA recognition motif domain	IPR012677:Nucleotide-binding	alpha-beta plait			SM00360:RRM		Complete proteome	Cytoplasm	Phosphoprotein	Reference proteome	RNA-binding		chain:RNA-binding protein 44	domain:RRM
Catsperd	catsper channel auxiliary subunit delta(Catsperd)	Mus musculus	GO:0007275~multicellular organism development	GO:0007283~spermatogenesis	GO:0030154~cell differentiation	GO:0030317~sperm motility	GO:0048240~sperm capacitation		GO:0005886~plasma membrane	GO:0005929~cilium	GO:0016020~membrane	GO:0016021~integral component of membrane	GO:0031514~motile cilium	GO:0036128~CatSper complex	GO:0042995~cell projection	GO:0097228~sperm principal piece						Alternative splicing	Cell membrane	Cell projection	Cilium	Complete proteome	Developmental protein	Differentiation	Flagellum	Glycoprotein	Membrane	Reference proteome	Signal	Spermatogenesis	Transmembrane	Transmembrane helix
Ccdc73	coiled-coil domain containing 73(Ccdc73)	Mus musculus							Coiled coil	Complete proteome	Reference proteome		chain:Coiled-coil domain-containing protein 73	modified residue	sequence conflict
Gabre	gamma-aminobutyric acid (GABA) A receptor	subunit epsilon(Gabre)	Mus musculus	GO:0006821~chloride transport	GO:0007214~gamma-aminobutyric acid signaling pathway		GO:0005887~integral component of plasma membrane	GO:0030054~cell junction	GO:0045202~synapse	GO:1902711~GABA-A receptor complex		GO:0004890~GABA-A receptor activity	GO:0005230~extracellular ligand-gated ion channel activity		IPR006028:Gamma-aminobutyric acid A receptor	IPR006029:Neurotransmitter-gated ion-channel transmembrane domain	IPR006201:Neurotransmitter-gated ion-channel	IPR006202:Neurotransmitter-gated ion-channel ligand-binding	IPR008099:Gamma-aminobutyric-acid A receptor epsilon subunit	IPR018000:Neurotransmitter-gated ion-channel	conserved site		mmu04080:Neuroactive ligand-receptor interaction	mmu04723:Retrograde endocannabinoid signaling	mmu04727:GABAergic synapse	mmu05032:Morphine addiction	mmu05033:Nicotine addiction			Cell junction	Cell membrane	Complete proteome	Disulfide bond	Ion channel	Ion transport	Membrane	Receptor	Reference proteome	Signal	Synapse	Transmembrane	Transmembrane helix	Transport
Erich5	glutamate rich 5(Erich5)	Mus musculus							Complete proteome	Phosphoprotein	Reference proteome		chain:Uncharacterized protein C8orf47 homolog	compositionally biased region:Glu-rich
Gnal	guanine nucleotide binding protein	alpha stimulating	olfactory type(Gnal)	Mus musculus	GO:0001975~response to amphetamine	GO:0007165~signal transduction	GO:0007186~G-protein coupled receptor signaling pathway	GO:0007189~adenylate cyclase-activating G-protein coupled receptor signaling pathway	GO:0007190~activation of adenylate cyclase activity	GO:0007191~adenylate cyclase-activating dopamine receptor signaling pathway	GO:0007608~sensory perception of smell	GO:0031000~response to caffeine		GO:0005834~heterotrimeric G-protein complex	GO:0070062~extracellular exosome		GO:0000166~nucleotide binding	GO:0003924~GTPase activity	GO:0004871~signal transducer activity	GO:0005525~GTP binding	GO:0019001~guanyl nucleotide binding	GO:0031683~G-protein beta/gamma-subunit complex binding	GO:0046872~metal ion binding	GO:0050827~toxin receptor binding		IPR000367:G-protein alpha subunit	group S	IPR001019:Guanine nucleotide binding protein (G-protein)	alpha subunit	IPR011025:G protein alpha subunit	helical insertion	IPR027417:P-loop containing nucleoside triphosphate hydrolase		mmu04020:Calcium signaling pathway	mmu04728:Dopaminergic synapse	mmu04740:Olfactory transduction	mmu05012:Parkinson's disease	mmu05142:Chagas disease (American trypanosomiasis)	mmu05146:Amoebiasis		SM00275:SM00275		Complete proteome	Direct protein sequencing	GTP-binding	Isopeptide bond	Lipoprotein	Magnesium	Metal-binding
Klb	klotho beta(Klb)	Mus musculus	GO:0005975~carbohydrate metabolic process	GO:0008284~positive regulation of cell proliferation	GO:0008543~fibroblast growth factor receptor signaling pathway	GO:0090080~positive regulation of MAPKKK cascade by fibroblast growth factor receptor signaling pathway	GO:1901657~glycosyl compound metabolic process		GO:0005886~plasma membrane	GO:0005887~integral component of plasma membrane	GO:0016020~membrane	GO:0016021~integral component of membrane		GO:0004553~hydrolase activity	hydrolyzing O-glycosyl compounds	GO:0004871~signal transducer activity	GO:0005104~fibroblast growth factor receptor binding	GO:0017134~fibroblast growth factor binding		IPR001360:Glycoside hydrolase	family 1	IPR013781:Glycoside hydrolase	catalytic domain	IPR017853:Glycoside hydrolase	superfamily				Alternative splicing	Cell membrane	Complete proteome	Glycoprotein	Membrane	Reference proteome	Repeat	Transmembrane	Transmembrane helix		chain:Beta-klotho	glycosylation site:N-linked (GlcNAc...)	region of interest:Glycosyl hydrolase-1 1	region of interest:Glycosyl hydrolase-1 2	splice variant	topological domain:Cytoplasmic	topological domain:Extracellular	transmembrane region
Ntn1	netrin 1(Ntn1)	Mus musculus	GO:0001764~neuron migration	GO:0006915~apoptotic process	GO:0006930~substrate-dependent cell migration	cell extension	GO:0007265~Ras protein signal transduction	GO:0007409~axonogenesis	GO:0007411~axon guidance	GO:0008284~positive regulation of cell proliferation	GO:0016337~single organismal cell-cell adhesion	GO:0030334~regulation of cell migration	GO:0030517~negative regulation of axon extension	GO:0030879~mammary gland development	GO:0032488~Cdc42 protein signal transduction	GO:0033564~anterior/posterior axon guidance	GO:0040023~establishment of nucleus localization	GO:0042472~inner ear morphogenesis	GO:0045773~positive regulation of axon extension	GO:0060603~mammary gland duct morphogenesis	GO:2000147~positive regulation of cell motility		GO:0005576~extracellular region	GO:0005578~proteinaceous extracellular matrix	GO:0005604~basement membrane	GO:0005737~cytoplasm	GO:0071944~cell periphery		GO:0005515~protein binding		IPR001134:Netrin domain	IPR002049:EGF-like	laminin	IPR008211:Laminin	N-terminal	IPR008979:Galactose-binding domain-like	IPR008993:Tissue inhibitor of metalloproteinases-like	OB-fold	IPR018933:Netrin module	non-TIMP type		mmu04360:Axon guidance		SM00136:LamNT	SM00180:EGF_Lam	SM00643:C345C		3D-structure	Apoptosis
Osbp2	oxysterol binding protein 2(Osbp2)	Mus musculus	GO:0006810~transport	GO:0006869~lipid transport	GO:0007286~spermatid development		GO:0016020~membrane	GO:0097440~apical dendrite		GO:0008289~lipid binding	GO:0015485~cholesterol binding		IPR000648:Oxysterol-binding protein	IPR001849:Pleckstrin homology domain	IPR011993:Pleckstrin homology-like domain	IPR018494:Oxysterol-binding protein	conserved site			SM00233:PH		Coiled coil	Complete proteome	Lipid transport	Lipid-binding	Membrane	Phosphoprotein	Proteomics identification	Reference proteome	Transport		chain:Oxysterol-binding protein 2	domain:PH
Pla2g4c	phospholipase A2	group IVC (cytosolic	calcium-independent)(Pla2g4c)	Mus musculus	GO:0046475~glycerophospholipid catabolic process		GO:0005635~nuclear envelope	GO:0005654~nucleoplasm	GO:0005938~cell cortex		GO:0047499~calcium-independent phospholipase A2 activity		IPR002642:Lysophospholipase	catalytic domain	IPR016035:Acyl transferase/acyl hydrolase/lysophospholipase		mmu00564:Glycerophospholipid metabolism	mmu00565:Ether lipid metabolism	mmu00590:Arachidonic acid metabolism	mmu00591:Linoleic acid metabolism	mmu00592:alpha-Linolenic acid metabolism	mmu01100:Metabolic pathways	mmu04010:MAPK signaling pathway	mmu04014:Ras signaling pathway	mmu04270:Vascular smooth muscle contraction	mmu04370:VEGF signaling pathway	mmu04611:Platelet activation	mmu04664:Fc epsilon RI signaling pathway	mmu04724:Glutamatergic synapse	mmu04726:Serotonergic synapse	mmu04730:Long-term depression	mmu04750:Inflammatory mediator regulation of TRP channels	mmu04912:GnRH signaling pathway	mmu04913:Ovarian steroidogenesis	mmu04921:Oxytocin signaling pathway	mmu05231:Choline metabolism in cancer		SM00022:PLAc		Complete proteome	Proteomics identification	Reference proteome
Plek2	pleckstrin 2(Plek2)	Mus musculus	GO:0035556~intracellular signal transduction		GO:0005737~cytoplasm	GO:0005856~cytoskeleton	GO:0005886~plasma membrane	GO:0016020~membrane	GO:0031258~lamellipodium membrane	GO:0042995~cell projection			IPR000591:DEP domain	IPR001849:Pleckstrin homology domain	IPR011991:Winged helix-turn-helix DNA-binding domain	IPR011993:Pleckstrin homology-like domain			SM00049:DEP	SM00233:PH		3D-structure	Acetylation	Cell membrane	Cell projection	Complete proteome	Cytoplasm	Cytoskeleton	Membrane	Phosphoprotein	Reference proteome	Repeat		chain:Pleckstrin-2	domain:DEP	domain:PH 1	domain:PH 2	helix	modified residue	strand
Srgn	serglycin(Srgn)	Mus musculus	GO:0006915~apoptotic process	GO:0008626~granzyme-mediated apoptotic signaling pathway	GO:0016485~protein processing	GO:0030502~negative regulation of bone mineralization	GO:0031214~biomineral tissue development	GO:0033364~mast cell secretory granule organization	GO:0033371~T cell secretory granule organization	GO:0033373~maintenance of protease location in mast cell secretory granule	GO:0033382~maintenance of granzyme B location in T cell secretory granule	GO:0050710~negative regulation of cytokine secretion		GO:0000139~Golgi membrane	GO:0005576~extracellular region	GO:0005615~extracellular space	GO:0005794~Golgi apparatus	GO:0042588~zymogen granule	GO:0042629~mast cell granule		GO:0005515~protein binding	GO:0005518~collagen binding		IPR007455:Serglycin				Apoptosis	Biomineralization	Complete proteome	Direct protein sequencing	Disulfide bond	Glycoprotein	Golgi apparatus	Proteoglycan	Reference proteome	Repeat	Secreted	Signal		chain:Serglycin	disulfide bond	glycosylation site:O-linked (Xyl...) (glycosaminoglycan)	propeptide:Activation peptide	region of interest:10 X 2 AA tandem repeats of G-S	repeat:1	repeat:10	repeat:2	repeat:3
Slc30a3	solute carrier family 30 (zinc transporter)	member 3(Slc30a3)	Mus musculus	GO:0006810~transport	GO:0006811~ion transport	GO:0006812~cation transport	GO:0006829~zinc II ion transport	GO:0010312~detoxification of zinc ion	GO:0032119~sequestering of zinc ion	GO:0051050~positive regulation of transport	GO:0055085~transmembrane transport	GO:0061088~regulation of sequestering of zinc ion		GO:0005737~cytoplasm	GO:0005764~lysosome	GO:0005765~lysosomal membrane	GO:0005768~endosome	GO:0005770~late endosome	GO:0005886~plasma membrane	GO:0016020~membrane	GO:0016021~integral component of membrane	GO:0030054~cell junction	GO:0030672~synaptic vesicle membrane	GO:0031410~cytoplasmic vesicle	GO:0031902~late endosome membrane	GO:0043005~neuron projection	GO:0045202~synapse		GO:0005385~zinc ion transmembrane transporter activity	GO:0008324~cation transmembrane transporter activity		IPR002524:Cation efflux protein	IPR027469:Cation efflux protein transmembrane domain				Cell junction	Complete proteome	Cytoplasmic vesicle	Endosome	Ion transport	Lysosome	Membrane	Phosphoprotein	Proteomics identification	Reference proteome	Synapse	Synaptosome	Transmembrane
Stxbp5l	syntaxin binding protein 5-like(Stxbp5l)	Mus musculus	GO:0006810~transport	GO:0006887~exocytosis	GO:0015031~protein transport	GO:0016192~vesicle-mediated transport	GO:0017157~regulation of exocytosis	GO:0042593~glucose homeostasis	GO:0046676~negative regulation of insulin secretion	GO:0050714~positive regulation of protein secretion		GO:0005737~cytoplasm	GO:0005886~plasma membrane	GO:0016020~membrane	GO:0016021~integral component of membrane	GO:0030141~secretory granule	GO:0031201~SNARE complex		GO:0005096~GTPase activator activity	GO:0017137~Rab GTPase binding	GO:0019905~syntaxin binding		IPR000664:Lethal(2) giant larvae protein	IPR001388:Synaptobrevin	IPR001680:WD40 repeat	IPR013577:Lethal giant larvae homologue 2	IPR013905:Lethal giant larvae (Lgl)-like	C-terminal	IPR015943:WD40/YVTN repeat-like-containing domain	IPR017986:WD40-repeat-containing domain	IPR019775:WD40 repeat	conserved site			SM00320:WD40		Acetylation	Alternative splicing	Cell membrane	Coiled coil	Complete proteome	Cytoplasm	Exocytosis	Membrane	Methylation	Phosphoprotein	Protein transport	Reference proteome	Repeat
Tle2	transducin-like enhancer of split 2(Tle2)	Mus musculus	GO:0006351~transcription	DNA-templated	GO:0006355~regulation of transcription	DNA-templated	GO:0016055~Wnt signaling pathway	GO:0045892~negative regulation of transcription	DNA-templated	GO:0090090~negative regulation of canonical Wnt signaling pathway		GO:0005615~extracellular space	GO:0005634~nucleus	GO:0005925~focal adhesion		GO:0003714~transcription corepressor activity		IPR001680:WD40 repeat	IPR005617:Groucho/TLE	N-terminal Q-rich domain	IPR009146:Groucho/transducin-like enhancer	IPR015943:WD40/YVTN repeat-like-containing domain	IPR017986:WD40-repeat-containing domain	IPR019775:WD40 repeat	conserved site			SM00320:WD40		Coiled coil	Complete proteome	Nucleus	Phosphoprotein	Reference proteome	Repeat	Repressor	Transcription	Transcription regulation	Ubl conjugation	WD repeat	Wnt signaling pathway		chain:Transducin-like enhancer protein 2	compositionally biased region:Gln-rich	compositionally biased region:Gly/Pro-rich	compositionally biased region:Pro/Ser-rich	modified residue	region of interest:CCN domain	repeat:WD 1
[truncated: 31 more columns]
