# Supplementary material for: A role for orphan nuclear receptor liver receptor homolog-1 (LRH-1, NR5A2) in primordial follicle activation
Source: Sci Rep. 2021 Jan 13;11:1079. doi: 10.1038/s41598-020-80178-4 (PMC7807074; doi:10.1038/s41598-020-80178-4)
Supplement: Supplementary file 6 — Supplementary Table 5. [file 41598_2020_80178_MOESM6_ESM.xlsx]

## Sheet: Feuil1
A Role for Orphan Nuclear Receptor Liver Receptor Homolog-1 (LRH-1, NR5A2) in Primordial Follicle Activation
Marie-Charlotte Meinsohn1+, Camilla H. K. Hughes1+, Anthony Estienne1,
Hatice D. Saatcioglu2, David Pépin2, Raj Duggavathi3, and Bruce D. Murphy1*
1Centre de recherche en reproduction et fertilité, Université de Montréal, 3200 rue Sicotte, St-Hyacinthe Qc Canada J2S 7C6
2Pediatric Surgical Research Laboratories, Simches Research Center, Massachusetts General Hospital, 185 Cambridge street, Boston, MA, 02114 USA;
3Department of Animal Science, McGill University, MS1085, 21111 Lakeshore Rd., Ste-Anne de Bellevue, Qc Canada H9X 3V9;
+Contributed equally.
Supplementary table S5. Primers employed in this study
		Forward	Reverse
Genotyping	Lrh1	GCTATAGGGAGTCAGGATACCATGG	GTTCGTACCACTTTCATCTCCTCACG
	Amhr2gCre	GAACCTGATGGACATGTTCAGG	AGTGCGTTCGAACGCTAGAGCCTGT
qPCR primers	Rpl19	CTGAAGGTCAAAGGGAATGTG	GGACAGAGTCTTGATGATCTC
	B2m	GACCGGCCTGTATGCTATCC	TTTCAATGTGAGGCGGGTGG
	Hprt	ATGATCAGTCAACGGGGGAC	GAGAGGTCCTTTTCACCAGCA
	Nr5a2	TCATGCTGCCCAAAGTGGAGA	TGGTTTTGGACAGTTCGCTT
	Cdkn1a	CCAGCTAGGATGACAGTGAAG	GAGTCGGGATATTACGGTTGAG
	Foxl2	CATAGCCAAGTTCCCGTTCT	TGATGAAGCACTCGTTGAGG
	Foxo3	CTCAAACTGACGGAAGACCTAC	GGGAGTCTCAAAGGTGTCAAG
	Lin28a	GGACTCAACTCCTTAGCCTTTC	GCTATCAACCATCACGCTACA
	Cxcl1	GGATTCACCTCAAGAACATCCAG	ATCTTTTGGACAATTTTCTGAACC
	Cxcl10	CCAAGTGCTGCCGTCATTTT	CTCAACACGTGGGCAGGATA
	Egr1	GGAGAGGCAGGAAAGACATAAA	GCTCTGAGATCTTCCATCTGAC
	Junb	AGGCAGCTACTTTTCGGGTC	TTGCTGTTGGGGACGATCAA
	Snail1	CCACTCGGATGTGAAGAGATAC	CCAGACTCTTGGTGCTTGT
	Cdh1	ATCCTCGCCCTGCTGATT	ACCACCGTTCTCCTCCGTA
	Mmp9	CCACAGCCAACTATGACCAG	AGAGTACTGCTTGCCCAGGA
	Cx43	TCCAAGGAGTTCCACCACTT	TGGAGTAGGCTTGGACCTTG
